# Supplementary material for: Digital PCR Discriminates between SARS-CoV-2 Omicron Variants and Immune Escape Mutations
Source: Microbiol Spectr. 2023 Jun 12;11(4):e05258-22. doi: 10.1128/spectrum.05258-22 (PMC10434287; doi:10.1128/spectrum.05258-22)
Supplement: Supplemental file 2 — Data Sets S1 to S5. Download spectrum.05258-22-s0002.xlsx, XLSX file, 0.08 MB [file spectrum.05258-22-s0002.xlsx]

## Sheet: Dataset 1
Supplementary Dataset 1: Number of positive wells passing threshold value and metadata for each specimen in the Orf1ab_3395 assay
ASUnumber	3395_FAM_pos_count	3395_VIC_pos_count	3395_NED_pos_count	3395_SH	Sequencing lineage	GISAID accession	TaqPath Ct
ASU28425	0	19591	0	Delta	AY.44	EPI_ISL_7983684	14.5
ASU28426	0	41	0	Delta	AY.3	EPI_ISL_7983621	23.3
ASU28428	0	69	0	Delta	AY.103	EPI_ISL_7983701	24.1
ASU28432	0	314	0	Delta	AY.14	EPI_ISL_7983786	23.2
ASU28434	0	51	0	Delta	AY.25	EPI_ISL_7983559	22.9
ASU28435	0	825	0	Delta	AY.44	EPI_ISL_7983620	24.7
ASU28436	0	1997	1	Delta	AY.103	EPI_ISL_7983732	17.4
ASU28439	0	20095	0	Delta	AY.54	EPI_ISL_7983644	14.3
ASU28442	0	27	0	Delta	AY.25	EPI_ISL_7983751	29.8
ASU28443	0	20431	8	Delta	AY.3	EPI_ISL_7983647	13.9
ASU28444	0	347	0	Delta	AY.103	EPI_ISL_7983758	20.6
ASU28445	0	175	0	Delta	AY.44	EPI_ISL_7983554	27.5
ASU28446	0	1604	0	Delta	AY.25	EPI_ISL_7983791	18
ASU28447	0	92	0	Delta	AY.54	EPI_ISL_7983563	26.7
ASU28448	0	19153	0	Delta	AY.13	EPI_ISL_7983717	14.7
ASU28449	0	168	0	Delta	AY.26	N/A	20.1
ASU28451	0	6473	0	Delta	AY.103	EPI_ISL_7983720	23.6
ASU28452	0	262	0	Delta	AY.103	EPI_ISL_7983784	25.7
ASU28454	0	111	0	Delta	AY.44	EPI_ISL_7983754	21.6
ASU28455	0	0	0	Below L.O.D.	AY.54	EPI_ISL_7983799	37
ASU28456	0	696	0	Delta	AY.103	EPI_ISL_7983679	24.8
ASU28457	0	14	0	Delta	AY.3	EPI_ISL_7983755	23.4
ASU28458	0	11	0	Delta	AY.44	EPI_ISL_7983768	24
ASU28459	1	9393	5	Delta	AY.3	EPI_ISL_7983702	16.5
ASU28461	1	6992	0	Delta	AY.25	EPI_ISL_7983779	16.5
ASU28462	0	23	0	Delta	AY.25	EPI_ISL_7983645	29.9
ASU28463	0	43	0	Delta	AY.44	EPI_ISL_7983712	22.5
ASU28464	1	251	0	Delta	AY.13	EPI_ISL_7983705	21.4
ASU28465	0	489	0	Delta	AY.20	N/A	25.8
ASU28466	0	675	0	Delta	AY.3	EPI_ISL_7983774	19.3
ASU28467	0	2322	0	Delta	AY.54	EPI_ISL_7983576	17.6
ASU28468	0	2734	0	Delta	AY.25	EPI_ISL_7983642	16.7
ASU28470	0	4164	0	Delta	AY.3	EPI_ISL_7983737	25
ASU28471	0	0	0	Below L.O.D.	AY.54	EPI_ISL_7983743	34
ASU28472	0	15	0	Delta	AY.103	EPI_ISL_7983728	30.8
ASU28473	0	63	0	Delta	AY.25	EPI_ISL_7983795	23.2
ASU28475	0	69	0	Delta	AY.44	EPI_ISL_7983608	23.3
ASU28476	0	24	0	Delta	AY.3	EPI_ISL_7983692	24.4
ASU28477	0	140	0	Delta	AY.26	EPI_ISL_7983782	28.2
ASU28479	0	8	0	Below L.O.D.	AY.54	EPI_ISL_7983726	31.2
ASU28480	0	425	0	Delta	AY.14	EPI_ISL_7983780	20.5
ASU28482	0	874	0	Delta	AY.25	EPI_ISL_7983747	25.7
ASU28483	0	108	0	Delta	AY.3	EPI_ISL_7983625	25.8
ASU28484	1	9857	0	Delta	AY.3	EPI_ISL_7983790	17.3
ASU28486	0	2788	0	Delta	AY.20	EPI_ISL_7983700	16.2
ASU28487	0	56	0	Delta	AY.100	EPI_ISL_7983662	23.7
ASU28488	0	679	0	Delta	AY.103	EPI_ISL_7983641	27.1
ASU28489	0	7	0	Below L.O.D.	AY.100	EPI_ISL_7983687	30.7
ASU28490	0	293	0	Delta	AY.25	EPI_ISL_7983715	21.7
ASU28491	0	42	0	Delta	AY.25	EPI_ISL_7983730	28.6
ASU28492	0	235	0	Delta	AY.39	EPI_ISL_7983569	21.9
ASU28495	0	200	0	Delta	AY.103	EPI_ISL_7983605	20.8
ASU28496	0	202	2	Delta	AY.103	EPI_ISL_7983552	26.8
ASU28498	0	74	0	Delta	AY.25	EPI_ISL_7983570	22.1
ASU28499	0	12101	0	Delta	AY.117	EPI_ISL_7983804	15.1
ASU28500	0	14	1	Delta	AY.44	EPI_ISL_7983589	30.2
ASU28501	0	157	0	Delta	AY.25	EPI_ISL_7983693	26.9
ASU28503	0	17	0	Delta	AY.54	EPI_ISL_7983643	30.4
ASU28810	0	0	0	Below L.O.D.	BA.1	EPI_ISL_8020675	21.9553
ASU28811	0	14284	0	Delta	AY.103	EPI_ISL_8017883	29.4022
ASU28812	0	1403	0	Delta	AY.103	EPI_ISL_8020596	15.0614
ASU28813	1	12453	0	Delta	AY.118	EPI_ISL_8020586	21.4406
ASU28814	0	471	0	Delta	AY.103	EPI_ISL_8020592	21.7294
ASU28815	0	0	2	Below L.O.D.	AY.114	EPI_ISL_8017905	30.0406
ASU28816	292	0	0	BA.1	BA.1	EPI_ISL_8020628	26.8041
ASU28818	0	0	0	Below L.O.D.	AY.25	EPI_ISL_8020653	28.7884
ASU28819	0	0	0	Below L.O.D.	AY.120.1	EPI_ISL_8020677	28.8827
ASU28821	14	0	0	BA.1	BA.1	EPI_ISL_8020671	27.8931
ASU28823	0	0	0	Below L.O.D.	BA.1	EPI_ISL_8017893	23.9251
ASU28825	0	10329	0	Delta	AY.103	EPI_ISL_8020610	22.5364
ASU28826	2946	0	0	BA.1	BA.1	EPI_ISL_8017888	22.0898
ASU28828	0	257	0	Delta	B.1.617.2	EPI_ISL_8017910	26.8294
ASU28829	1	4583	0	Delta	AY.44	EPI_ISL_8017899	23.7887
ASU28830	0	0	0	Below L.O.D.	AY.44	EPI_ISL_8020605	26.0269
ASU28831	0	936	0	Delta	AY.44	EPI_ISL_8017904	18.8581
ASU28832	0	0	0	Below L.O.D.	BA.1	EPI_ISL_8020594	19.7428
ASU28833	0	655	0	Delta	AY.39	EPI_ISL_8020614	22.0646
ASU28835	1	2025	0	Delta	AY.103	EPI_ISL_8020670	23.9773
ASU28836	8	0	1	Below L.O.D.	B.1.1.529	EPI_ISL_8020703	29.275
ASU28837	2	2115	1	Delta	AY.103	EPI_ISL_8020672	22.9919
ASU28839	10511	0	1	BA.1	BA.1	EPI_ISL_8017887	21.7694
ASU28841	0	15834	0	Delta	AY.103	EPI_ISL_8020597	19.0032
ASU28842	3297	0	0	BA.1	BA.1	EPI_ISL_8020676	24.0976
ASU28843	1	1269	0	Delta	AY.39	EPI_ISL_8017895	19.3109
ASU28844	0	128	0	Delta	AY.117	EPI_ISL_8020579	29.1967
ASU28845	0	4240	0	Delta	AY.3	EPI_ISL_8020618	23.8207
ASU28849	0	81	0	Delta	AY.44	EPI_ISL_8017915	28.859
ASU28850	0	499	0	Delta	AY.103	EPI_ISL_8020667	26.4327
ASU28851	0	1452	0	Delta	AY.44	EPI_ISL_8020673	17.5603
ASU28852	0	346	0	Delta	AY.103	EPI_ISL_8020643	26.1688
ASU28855	20445	0	0	BA.1	BA.1	EPI_ISL_8017876	17.5193
ASU28857	407	0	0	BA.1	BA.1	EPI_ISL_8020598	26.8342
ASU28858	11512	0	3	BA.1	BA.1	EPI_ISL_8020674	22.1773
ASU28859	0	770	0	Delta	AY.103	EPI_ISL_8017898	26.0637
ASU28860	0	9745	0	Delta	AY.117	EPI_ISL_8020580	22.9031
ASU28861	0	0	0	Below L.O.D.	BA.1	EPI_ISL_8020690	0
ASU28863	0	944	0	Delta	AY.43	EPI_ISL_8020642	29.0779
ASU28864	0	3246	0	Delta	AY.3	EPI_ISL_8020621	20.6964
ASU28866	0	375	0	Delta	AY.44	EPI_ISL_8017862	26.704
ASU28867	1	14832	1	Delta	AY.44	EPI_ISL_8020684	28.5864
ASU28868	0	17	1	Delta	AY.117	EPI_ISL_8020639	21.9525
ASU28869	0	1002	0	Delta	AY.3	EPI_ISL_8017894	25.7139
ASU28871	6204	1	1	BA.1	BA.1	EPI_ISL_8017892	22.8327
ASU28873	0	1710	0	Delta	AY.25	EPI_ISL_8020627	25.0751
ASU28876	0	3153	0	Delta	AY.44	EPI_ISL_8020600	24.3215
ASU28877	33	0	0	BA.1	BA.1	EPI_ISL_8020696	36.4983
ASU28879	9159	0	1	BA.1	BA.1	EPI_ISL_8020647	22.3547
ASU28880	0	3393	0	Delta	AY.44	EPI_ISL_8020599	16.6746
ASU28881	0	539	0	Delta	AY.39	EPI_ISL_8017900	24.2048
ASU28882	0	0	0	Below L.O.D.	AY.44	EPI_ISL_8017861	23.9283
ASU28883	0	13569	0	Delta	AY.103	EPI_ISL_8017889	21.4207
ASU28884	0	0	0	Below L.O.D.	BA.1	EPI_ISL_8017920	22.5159
ASU28887	1075	0	0	BA.1	BA.1	EPI_ISL_8017871	24.5332
ASU28889	2	19985	0	Delta	AY.44	EPI_ISL_8017896	18.936
ASU28890	1	16199	0	Delta	AY.117	EPI_ISL_8017908	21.7941
ASU28892	0	20466	0	Delta	AY.117	EPI_ISL_8020578	19.9152
ASU28893	57	0	0	BA.1	BA.1	EPI_ISL_8017872	30.3089
ASU28894	0	2309	3	Delta	AY.3	EPI_ISL_8020611	26.4549
ASU28895	12515	0	1	BA.1	BA.1	EPI_ISL_8020702	21.8181
ASU28896	0	3437	0	Delta	AY.43.3	EPI_ISL_8020622	17.4633
ASU28898	0	54	0	Delta	AY.44	EPI_ISL_8020644	26.8982
ASU28900	2032	0	1	BA.1	BA.1	EPI_ISL_8020606	24.9083
ASU28901	1	3823	0	Delta	AY.103	EPI_ISL_8017891	32.1274
ASU29868	344	0	0	BA.1	BA.1	EPI_ISL_8295531	14.894
ASU29869	1798	0	0	BA.1	BA.1	EPI_ISL_8295409	24.6228
ASU29872	0	4	0	Below L.O.D.	AY.39	EPI_ISL_8295601	18.4747
ASU29874	176	0	0	BA.1	BA.1	EPI_ISL_8295561	28.7985
ASU29875	0	0	0	Below L.O.D.	BA.1	EPI_ISL_8295367	23.9191
ASU29876	11409	0	1	BA.1	BA.1	EPI_ISL_8295410	16.3043
ASU29879	194	0	0	BA.1	BA.1	EPI_ISL_8295594	21.1152
ASU29880	2368	0	0	BA.1	BA.1	EPI_ISL_8295598	18.4913
ASU29881	10645	0	2	BA.1	BA.1	EPI_ISL_8295596	16.3821
ASU29882	0	3	0	Below L.O.D.	AY.25	EPI_ISL_8295308	20.3648
ASU29884	3637	0	0	BA.1	BA.1	EPI_ISL_8295578	18.055
ASU29885	19	0	0	BA.1	BA.1	EPI_ISL_8295550	31.1824
ASU29888	0	31	0	Delta	AY.39	EPI_ISL_8295363	26.3835
ASU29889	2265	0	0	BA.1	BA.1	EPI_ISL_8295536	24.5031
ASU29890	5110	0	1	BA.1	BA.1	EPI_ISL_8295357	17.6476
ASU29891	20445	0	0	BA.1	BA.1	EPI_ISL_8295522	14.0413
ASU29892	27	0	0	BA.1	BA.1	EPI_ISL_8295472	23.6586
ASU29893	99	0	0	BA.1	BA.1	EPI_ISL_8295604	29.5845
ASU29894	336	0	0	BA.1	BA.1	EPI_ISL_8295558	20.0358
ASU29895	934	0	0	BA.1	BA.1	EPI_ISL_8295526	19.6924
ASU29896	45	0	0	BA.1	BA.1	EPI_ISL_8295473	23.617
ASU29897	73	0	0	BA.1	BA.1	EPI_ISL_8295516	23.3036
ASU29898	0	135	0	Delta	AY.39	EPI_ISL_8295411	22.9086
ASU29899	743	0	0	BA.1	BA.1	EPI_ISL_8295375	20.0395
ASU29900	7959	1	2	BA.1	BA.1	EPI_ISL_8295456	16.6208
ASU29901	0	25	0	Delta	AY.25	EPI_ISL_8295335	24.3633
ASU29904	0	75	0	Delta	B.1.617.2	EPI_ISL_8295361	30.1641
ASU29905	675	0	0	BA.1	BA.1	EPI_ISL_8295319	26.4551
ASU29906	43	0	0	BA.1	BA.1	EPI_ISL_8295302	29.2019
ASU29907	122	0	0	BA.1	BA.1	EPI_ISL_8295603	23.2754
ASU29908	29	0	0	BA.1	BA.1	EPI_ISL_8295481	21.1926
ASU29909	172	0	0	BA.1	BA.1	EPI_ISL_8295351	27.991
ASU29910	536	5	1	BA.1	BA.1	EPI_ISL_8295311	25.8404
ASU29911	2689	0	0	BA.1	BA.1	EPI_ISL_8295587	19.2898
ASU29912	0	317	0	Delta	AY.43	EPI_ISL_8295296	Undetermined
ASU29913	154	0	0	BA.1	BA.1	EPI_ISL_8295487	22.385
ASU29914	650	0	0	BA.1	BA.1	EPI_ISL_8295348	20.8176
ASU29915	19732	0	1	BA.1	BA.1	EPI_ISL_8295542	14.8968
ASU29918	0	2010	0	Delta	AY.39	EPI_ISL_8295559	24.9038
ASU29919	29	0	0	BA.1	BA.1	EPI_ISL_8295321	30.425
ASU29920	0	45	0	Delta	AY.39	EPI_ISL_8295445	16.9498
ASU29921	4494	1	0	BA.1	BA.1	EPI_ISL_8295364	18.1753
ASU29922	161	0	0	BA.1	BA.1	EPI_ISL_8295462	18.9338
ASU29923	519	0	0	BA.1	BA.1	EPI_ISL_8295530	26.7832
ASU29924	0	930	0	Delta	AY.120.1	EPI_ISL_8295514	25.6362
ASU29926	2	14970	0	Delta	AY.44	EPI_ISL_8295317	16.251
ASU29927	1031	0	0	BA.1	BA.1	EPI_ISL_8295539	19.5172
ASU29928	10	0	0	BA.1	BA.1	EPI_ISL_8295460	16.9104
ASU29929	382	0	0	BA.1	BA.1	EPI_ISL_8295567	21.3849
ASU29930	958	1	0	BA.1	BA.1	EPI_ISL_8295393	18.8608
ASU29931	474	0	0	BA.1	BA.1	EPI_ISL_8295416	26.5841
ASU29932	125	0	0	BA.1	BA.1	EPI_ISL_8295373	22.7574
ASU29934	0	21	0	Delta	AY.44	EPI_ISL_8295307	29.388
ASU29935	0	1	0	Below L.O.D.	BA.1	EPI_ISL_8295333	22.3246
ASU29936	0	71	0	Delta	AY.39.1	EPI_ISL_8295534	21.302
ASU29937	0	456	0	Delta	AY.25	EPI_ISL_8295424	20.6376
ASU29938	20479	0	0	BA.1	BA.1	EPI_ISL_8295314	14.7126
ASU29939	0	312	0	Delta	AY.103	EPI_ISL_8295448	27.3881
ASU29940	1	1477	0	Delta	AY.103	EPI_ISL_8295511	24.8363
ASU29941	0	2497	0	Delta	B.1.617.2	EPI_ISL_8295329	18.6009
ASU29942	4571	0	0	BA.1	BA.1	EPI_ISL_8295480	21.2956
ASU29943	570	0	0	BA.1	BA.1	EPI_ISL_8295404	19.9523
ASU29944	135	0	0	BA.1	BA.1	EPI_ISL_8295535	17.9796
ASU29945	0	100	0	Delta	AY.103	EPI_ISL_8295444	22.4811
ASU29946	1	4154	0	Delta	B.1.617.2	EPI_ISL_8295543	16.8566
ASU29947	0	594	0	Delta	AY.103	EPI_ISL_8295497	20.3937
ASU29948	2491	0	1	BA.1	BA.1	EPI_ISL_8295555	18.5934
ASU29949	1527	0	0	BA.1	BA.1	EPI_ISL_8295301	19.6338
ASU29950	0	714	0	Delta	AY.39	EPI_ISL_8295507	25.7071
ASU29952	0	4	0	Below L.O.D.	AY.39	EPI_ISL_8295470	20.013
ASU29953	1394	0	0	BA.1	BA.1	EPI_ISL_8295544	25.2092
ASU29954	0	214	0	Delta	AY.25	EPI_ISL_8295332	22.2662
ASU29955	857	0	0	BA.1	BA.1	EPI_ISL_8295468	20.3346
ASU29956	305	0	0	BA.1	BA.1	EPI_ISL_8295337	22.2304
ASU29958	0	303	0	Delta	AY.43	EPI_ISL_8295602	20.4452
ASU57163	0	41	0	Delta	AY.61	EPI_ISL_11680999	27.826
ASU57174	0	0	0	Below L.O.D.	BA.1	EPI_ISL_11681250	25.2045
ASU57175	0	320	1	Delta	AY.103	EPI_ISL_11681238	26.8022
ASU57176	169	0	5	BA.1	BA.1.1	EPI_ISL_11681012	25.4746
ASU57177	0	333	0	Delta	AY.44	EPI_ISL_11681117	26.4739
ASU57178	1765	0	0	BA.1	BA.1	EPI_ISL_11681022	23.0963
ASU57179	0	0	0	Below L.O.D.	AY.122	EPI_ISL_11680961	24.3604
ASU57180	199	0	0	BA.1	BA.1	EPI_ISL_11680983	21.9493
ASU57181	9184	0	1	BA.1	BA.1	EPI_ISL_11681158	16.4094
ASU57184	242	0	0	BA.1	BA.1	EPI_ISL_11681257	25.9733
ASU57186	0	5	0	Below L.O.D.	AY.103	EPI_ISL_11681028	22.9513
ASU57187	26	0	0	BA.1	BA.1	EPI_ISL_11680258	29.9698
ASU57188	13	0	0	BA.1	BA.1.1	EPI_ISL_11681008	30.5377
ASU57189	1268	0	0	BA.1	BA.1	EPI_ISL_11681123	24.8407
ASU57191	0	3	0	Below L.O.D.	AY.100	EPI_ISL_11680962	22.3701
ASU57207	0	13	0	Delta	AY.39.2	EPI_ISL_11680264	29.7456
ASU57209	4733	0	0	BA.1	BA.1.1	EPI_ISL_11681232	17.2845
ASU57210	32	0	0	BA.1	BA.1.1	EPI_ISL_11681099	24.2648
ASU57211	0	76	0	Delta	AY.112	EPI_ISL_11681262	24.3273
ASU57212	0	559	0	Delta	AY.103	EPI_ISL_11681130	25.824
ASU57224	8278	0	7	BA.1	BA.1	EPI_ISL_11681239	16.1744
ASU57225	0	454	0	Delta	AY.39	EPI_ISL_11680963	25.6282
ASU57226	550	0	0	BA.1	BA.1.1	EPI_ISL_11681040	20.2973
ASU57227	0	505	0	Delta	AY.75	EPI_ISL_11680964	20.1042
ASU57234	0	3	0	Below L.O.D.	AY.3	EPI_ISL_11680965	23.9573
ASU57235	10	0	0	BA.1	BA.1	EPI_ISL_11680265	30.5378
ASU57240	0	601	0	Delta	AY.34.1.1	EPI_ISL_11680966	19.4866
ASU57241	1279	0	0	BA.1	BA.1.1	EPI_ISL_11681013	24.8258
ASU57242	162	0	0	BA.1	BA.1	EPI_ISL_11681229	26.2709
ASU57243	0	877	0	Delta	AY.43.3	EPI_ISL_11681126	25.3239
ASU57244	800	0	0	BA.1	BA.1.1	EPI_ISL_11681137	25.9716
ASU57245	384	0	0	BA.1	BA.1.1	EPI_ISL_11681076	22.0808
ASU57246	1	673	0	Delta	AY.44	EPI_ISL_11681235	27.4873
ASU57247	13887	0	1	BA.1	BA.1	EPI_ISL_11681134	15.4905
ASU57249	714	0	0	BA.1	BA.1	EPI_ISL_11681045	20.9055
ASU57252	0	1	1	Below L.O.D.	AY.39	EPI_ISL_11680967	23.9113
ASU57253	0	966	0	Delta	AY.39	EPI_ISL_11681145	25.9338
ASU57254	0	41	0	Delta	AY.25.1	EPI_ISL_11680968	23.5986
ASU57255	1	42	0	Delta	AY.3	EPI_ISL_11680969	27.7893
ASU57256	317	0	0	BA.1	BA.1	EPI_ISL_11681217	23.5958
ASU57258	117	0	0	BA.1	BA.1	EPI_ISL_11680261	23.179
ASU57259	251	0	0	BA.1	BA.1.1	EPI_ISL_11681224	26.4781
ASU57260	1	1787	0	Delta	AY.44	EPI_ISL_11681049	19.9721
ASU57261	21	0	0	BA.1	BA.1.1	EPI_ISL_11681114	23.845
ASU57262	820	0	0	BA.1	BA.1.1	EPI_ISL_11681109	19.7026
ASU57263	120	0	0	BA.1	BA.1	EPI_ISL_11681077	22.6654
ASU57264	0	0	0	Below L.O.D.	AY.44	EPI_ISL_11681155	29.3592
ASU57266	88	0	0	BA.1	BA.1	EPI_ISL_11681100	22.4252
ASU57267	685	0	0	BA.1	BA.1.1	EPI_ISL_11681097	18.6686
ASU57269	0	79	0	Delta	AY.39	EPI_ISL_11681050	27.7735
ASU57270	2134	0	0	BA.1	BA.1	EPI_ISL_11681260	24.6275
ASU57271	18763	0	0	BA.1	BA.1	EPI_ISL_11680985	15.3035
ASU57273	251	0	0	BA.1	BA.1.1	EPI_ISL_11681078	21.5997
ASU57274	152	0	0	BA.1	BA.1	EPI_ISL_11681079	21.8826
ASU57275	891	0	0	BA.1	BA.1	EPI_ISL_11681052	19.4329
ASU57276	0	20473	0	Delta	AY.3	EPI_ISL_11680971	14.0392
ASU57282	0	63	0	Delta	AY.44	EPI_ISL_11680972	27.9796
ASU57283	1	14433	0	Delta	AY.103	EPI_ISL_11680973	15.2678
ASU57288	2	1214	0	Delta	AY.103	EPI_ISL_11680974	18.4223
ASU57296	0	506	0	Delta	AY.3	EPI_ISL_11680975	26.3647
ASU57297	600	0	0	BA.1	BA.1	EPI_ISL_11681162	25.2486
ASU57298	2	13929	0	Delta	AY.44	EPI_ISL_11680976	15.544
ASU57299	20464	0	0	BA.1	BA.1.1	EPI_ISL_11681242	14.5888
ASU57300	0	261	0	Delta	AY.25	EPI_ISL_11680977	26.6793
ASU57301	35	0	0	BA.1	BA.1.1	EPI_ISL_11681032	18.9045
ASU57302	376	0	0	BA.1	BA.1	EPI_ISL_11680991	27.1162
ASU57303	0	1412	0	Delta	AY.39	EPI_ISL_11681133	21.4956
ASU57320	0	3	0	Below L.O.D.	AY.3	EPI_ISL_11681185	29.2229
ASU57325	0	7	0	Below L.O.D.	AY.117	EPI_ISL_11680980	18.9783
ASU57335	0	28	0	Delta	AY.103	EPI_ISL_11680978	24.3427
ASU57336	1047	0	0	BA.1	BA.1	EPI_ISL_11681043	19.557
ASU57337	486	0	0	BA.1	BA.1.1	EPI_ISL_11681036	20.7735
ASU57338	0	44	0	Delta	AY.100	EPI_ISL_11681113	28.2907
ASU57339	6	0	0	Below L.O.D.	BA.1	EPI_ISL_11680266	18.7391
ASU57340	3866	0	0	BA.1	BA.1	EPI_ISL_11681039	18.4542
ASU57341	198	0	0	BA.1	BA.1	EPI_ISL_11681234	29.8087
ASU57342	0	1625	0	Delta	AY.44	EPI_ISL_11680979	20.2059
ASU57343	26	0	0	BA.1	BA.1	EPI_ISL_11681125	23.9112
ASU57344	126	0	0	BA.1	BA.1	EPI_ISL_11681212	23.8447
ASU57345	449	0	0	BA.1	BA.1.1	EPI_ISL_11681194	25.0045
ASU57879	2	0	354	BA.2	BA.2	EPI_ISL_11704987	24.8049
ASU57881	611	0	0	BA.1	BA.1.1	EPI_ISL_11704871	19.8961
ASU57883	20319	0	0	BA.1	BA.1.15	EPI_ISL_11704954	14.8178
ASU57889	156	0	0	BA.1	BA.1.1	EPI_ISL_11704933	23.5599
ASU57891	2	0	308	BA.2	BA.2	EPI_ISL_11704839	19.7146
ASU57893	0	0	2	Below L.O.D.	BA.2	EPI_ISL_11704996	31.8628
ASU57895	200	0	4	BA.1	BA.1.1	EPI_ISL_11704992	28.5242
ASU57897	0	0	77	BA.2	BA.2.3	EPI_ISL_11704845	21.9014
ASU57899	1	0	32	BA.2	BA.2	EPI_ISL_11704831	23.1909
ASU57901	11678	0	0	BA.1	BA.1.1	EPI_ISL_11704948	16.94
ASU57902	0	0	0	Below L.O.D.	BA.2	EPI_ISL_11704913	21.9368
ASU57905	806	0	0	BA.1	BA.1.1.10	EPI_ISL_11704934	20.9067
ASU57909	5214	0	0	BA.1	BA.1.1	EPI_ISL_11704872	18.6482
ASU57911	18	0	0	BA.1	BA.1.15	EPI_ISL_11704999	30.9669
ASU57915	1	0	1136	BA.2	BA.2	EPI_ISL_11704936	19.0764
ASU57916	0	0	591	BA.2	BA.2	EPI_ISL_11704939	19.2315
ASU57918	0	0	48	BA.2	BA.2	EPI_ISL_11704842	23.0602
ASU57921	378	0	0	BA.1	BA.1.1	EPI_ISL_11704855	22.0493
ASU57925	10169	0	1	BA.1	BA.1.1	EPI_ISL_11704979	17.2047
ASU57927	96	0	0	BA.1	BA.1.1	EPI_ISL_11704935	23.6077
ASU57929	326	1	0	BA.1	BA.1.15	EPI_ISL_11704880	27.2941
ASU57931	1818	0	1	BA.1	BA.1.1	EPI_ISL_11764408	25.1408
ASU57932	0	0	21	BA.2	BA.2	EPI_ISL_11705010	24.3947
ASU57933	356	0	0	BA.1	BA.1.15	EPI_ISL_11764393	27.331
ASU57934	0	0	8208	BA.2	BA.2.3	EPI_ISL_11704972	14.2241
ASU57935	0	0	22	BA.2	BA.2	EPI_ISL_11764415	24.0028
ASU57937	0	0	4881	BA.2	BA.2	EPI_ISL_11704832	14.1404
ASU57939	88	0	0	BA.1	BA.1.15	EPI_ISL_11704986	24.4453
ASU57945	101	0	0	BA.1	BA.1.1	EPI_ISL_11704991	29.3654
ASU57948	0	0	9	BA.2	BA.2	EPI_ISL_11704981	26.8259
ASU57949	1	0	75	BA.2	BA.2	EPI_ISL_11704878	25.8573
ASU57950	1	0	822	BA.2	BA.2	EPI_ISL_11764399	20.5222
ASU57951	0	0	0	Below L.O.D.	BA.2	EPI_ISL_11704994	28.9728
ASU57953	2	0	380	BA.2	BA.2	EPI_ISL_11704848	19.3383
ASU57955	8663	0	0	BA.1	BA.1.1.10	EPI_ISL_11704889	16.8277
ASU57957	109	0	0	BA.1	BA.1.1	EPI_ISL_11704853	28.261
ASU57959	175	0	0	BA.1	BA.1.1.11	EPI_ISL_11704873	22.93
ASU57961	69	0	0	BA.1	BA.1.1	EPI_ISL_11764422	29.6128
ASU57963	3	0	69	BA.2	BA.2	EPI_ISL_11704828	19.6705
ASU57964	1	0	27	BA.2	BA.2	EPI_ISL_11704937	26.5229
ASU57965	0	0	7923	BA.2	BA.2	EPI_ISL_11704837	14.0218
ASU57966	0	0	0	Below L.O.D.	BA.2	EPI_ISL_11705005	28.0159
ASU57967	4695	0	0	BA.1	BA.1.1	EPI_ISL_11705008	25.4762
ASU57969	365	0	0	BA.1	BA.1.1	EPI_ISL_11705003	27.3422
ASU57972	0	92	0	Delta	AY.103	EPI_ISL_11796056	22.3189
ASU57973	0	64	0	Delta	B.1.617.2	EPI_ISL_11796043	27.2581
ASU57974	0	4185	0	Delta	AY.20	EPI_ISL_11796036	16.7694
ASU57975	1	716	0	Delta	AY.25.1	EPI_ISL_11796151	23.8194
ASU57976	648	0	0	BA.1	BA.1.15	EPI_ISL_11796148	19.7016
ASU57978	598	0	0	BA.1	BA.1.1	EPI_ISL_11796153	19.3874
ASU57979	3404	0	0	BA.1	BA.1.17	EPI_ISL_11796141	17.2823
ASU57980	28	0	0	BA.1	BA.1	EPI_ISL_11796075	28.4429
ASU57981	315	0	0	BA.1	BA.1	EPI_ISL_11796259	21.0313
ASU57983	203	0	0	BA.1	BA.1	EPI_ISL_11796241	22.3721
ASU57985	232	0	0	BA.1	BA.1.15	EPI_ISL_11796113	20.0124
ASU57986	0	13	0	Delta	AY.100	EPI_ISL_11796103	24.3209
ASU57987	143	0	0	BA.1	BA.1	EPI_ISL_11796143	21.4715
ASU57989	1063	0	0	BA.1	BA.1.1	EPI_ISL_11796126	19.181
ASU57990	55	0	0	BA.1	AY.20	EPI_ISL_11796297	28.2011
ASU57991	0	0	0	Below L.O.D.	BA.1.15	EPI_ISL_11796068	25.3423
ASU57992	72	0	0	BA.1	BA.1	EPI_ISL_11796064	27.3393
ASU57993	211	0	0	BA.1	BA.1	EPI_ISL_11796061	27.783
ASU57994	0	167	0	Delta	AY.3	EPI_ISL_11796063	27.3887
ASU57998	4198	0	0	BA.1	BA.1.1	EPI_ISL_11796167	16.9294
ASU58000	55	0	0	BA.1	BA.1	EPI_ISL_11796248	22.7604
ASU58003	41	0	0	BA.1	BA.1	EPI_ISL_11796184	23.4681
ASU58004	689	0	0	BA.1	BA.1.1	EPI_ISL_11796247	19.7137
ASU58005	2081	0	0	BA.1	BA.1.15	EPI_ISL_11796160	17.7368
ASU58007	0	5828	0	Delta	AY.44	EPI_ISL_11796031	15.8433
ASU58008	1043	0	0	BA.1	BA.1	EPI_ISL_11796231	18.9201
ASU58009	20421	0	0	BA.1	BA.1.1	EPI_ISL_11796166	14.0215
ASU58010	16410	0	0	BA.1	BA.1.15	EPI_ISL_11796162	14.7637
ASU58013	57	0	0	BA.1	BA.1.1	EPI_ISL_11796092	27.5676
ASU58014	107	0	0	BA.1	BA.1	EPI_ISL_11764368	26.4814
ASU58016	44	0	0	BA.1	BA.1	EPI_ISL_11796214	23.7375
ASU58017	0	40	0	Delta	AY.103	EPI_ISL_11796032	22.0223
ASU58018	48	0	0	BA.1	BA.1	EPI_ISL_11796089	29.5269
ASU58020	164	0	0	BA.1	BA.1.1	EPI_ISL_11764347	25.8939
ASU58021	0	846	0	Delta	AY.44	EPI_ISL_11796107	18.9188
ASU58022	216	0	0	BA.1	BA.1	EPI_ISL_11796233	21.5385
ASU58023	1	137	0	Delta	AY.44	EPI_ISL_11796102	21.5843
ASU58024	34	0	0	BA.1	BA.1	EPI_ISL_11796096	28.1648
ASU58025	13	0	0	BA.1	BA.1.1	EPI_ISL_11796279	24.266
ASU58026	2999	0	2	BA.1	BA.1	EPI_ISL_11796278	24.5366
ASU58032	266	0	0	BA.1	BA.1	EPI_ISL_11796164	19.9325
ASU58033	0	8841	0	Delta	AY.100	EPI_ISL_11796037	15.3137
ASU58034	137	0	0	BA.1	BA.1	EPI_ISL_11796180	20.9535
ASU58036	0	1309	0	Delta	AY.39.1	EPI_ISL_11796033	18.4
ASU58038	189	0	0	BA.1	BA.1.1	EPI_ISL_11796220	21.8077
ASU58039	301	0	0	BA.1	BA.1.15.1	EPI_ISL_11796072	25.5803
ASU58040	1396	0	0	BA.1	BA.1	EPI_ISL_11796170	17.9535
ASU58041	2	8812	0	Delta	AY.100	EPI_ISL_11796038	15.7659
ASU58043	1	0	2	Below L.O.D.	BA.1.1	EPI_ISL_11796169	17.775
ASU58046	307	0	0	BA.1	BA.1	EPI_ISL_11796116	20.8587
ASU58048	0	50	0	Delta	AY.116.1	EPI_ISL_11796029	22.3164
ASU58049	0	24	0	Delta	AY.100	EPI_ISL_11796079	23.6104
ASU58050	0	20456	0	Delta	AY.25.1	EPI_ISL_11796120	13.9923
ASU58052	94	0	0	BA.1	BA.1.1	EPI_ISL_11796291	22.4568
ASU58053	5	0	0	Below L.O.D.	BA.1.1	EPI_ISL_11764332	30.9773
ASU58054	0	61	0	Delta	AY.39.1	EPI_ISL_11796263	27.1689
ASU58055	2	13107	0	Delta	AY.44	EPI_ISL_11796034	16.1941
ASU58056	0	225	0	Delta	AY.107	EPI_ISL_11796287	26.2824
ASU58057	930	0	0	BA.1	BA.1	EPI_ISL_11764318	24.9785
ASU58058	924	0	0	BA.1	BA.1	EPI_ISL_11796268	24.827
ASU58059	0	0	0	Below L.O.D.	BA.1.1	EPI_ISL_11796041	27.474
ASU58062	79	0	0	BA.1	BA.1	EPI_ISL_11796204	22.3426
ASU58063	0	3402	0	Delta	AY.100	EPI_ISL_11796035	17.7208
ASU58064	0	145	0	Delta	AY.25	EPI_ISL_11796030	21.0029
ASU58065	18	0	0	BA.1	BA.1	EPI_ISL_11796205	23.9569
ASU59553	656	0	0	BA.1	BA.1.17	EPI_ISL_11901959	26.0998
ASU59556	651	0	0	BA.1	BA.1.1	EPI_ISL_11901961	26.0613
ASU59559	414	0	0	BA.1	BA.1.1	EPI_ISL_11901964	26.6083
ASU59565	1987	0	0	BA.1	BA.1.1	EPI_ISL_11901970	17.5026
ASU59572	306	0	0	BA.1	BA.1.1.14	EPI_ISL_11901976	21.8313
ASU59573	359	0	0	BA.1	BA.1.1	EPI_ISL_11901977	26.4073
ASU59577	7	0	0	Below L.O.D.	BA.1.15	EPI_ISL_11902031	32.3793
ASU59578	710	0	0	BA.1	BA.1.1	EPI_ISL_11901981	20.7756
ASU59583	33	0	0	BA.1	BA.1.15	EPI_ISL_11901986	28.1581
ASU59585	242	0	0	BA.1	BA.1.1	EPI_ISL_11901988	21.3513
ASU59592	9328	0	0	BA.1	BA.1.1	EPI_ISL_11901995	16.3246
ASU59594	9134	0	1	BA.1	BA.1.1.2	EPI_ISL_11901996	16.7853
ASU59596	532	0	0	BA.1	BA.1.1	EPI_ISL_11901997	26.7734
ASU59618	0	0	19125	BA.2	BA.2	EPI_ISL_11902012	14.0605
ASU59620	88	0	0	BA.1	BA.1.1	EPI_ISL_11962235	29.21
ASU59625	602	0	0	BA.1	BA.1.15	EPI_ISL_11902017	19.8774
ASU59630	1411	0	0	BA.1	BA.1.1	EPI_ISL_11902022	25.0776
ASU59739	0	0	972	BA.2	BA.2	EPI_ISL_11902096	19.2857
ASU59741	0	0	23	BA.2	BA.2	EPI_ISL_11902097	30.5026
ASU59743	0	0	115	BA.2	BA.2	EPI_ISL_11902095	20.8096
ASU59745	0	0	97	BA.2	BA.2	EPI_ISL_11902074	21.8502
ASU59747	0	0	158	BA.2	BA.2	EPI_ISL_11902075	28.5339
ASU59749	0	0	26	BA.2	BA.2	EPI_ISL_11902076	24.0036
ASU59750	1	0	1476	BA.2	BA.2	EPI_ISL_11902114	17.5003
ASU59751	0	0	80	BA.2	BA.2	EPI_ISL_11902098	21.8838
ASU59753	0	0	406	BA.2	BA.2	EPI_ISL_11902099	27.1468
ASU59755	0	0	87	BA.2	BA.2	EPI_ISL_11902100	28.6707
ASU59757	5	0	4658	BA.2	BA.2	EPI_ISL_11902101	16.46
ASU59761	1	0	1625	BA.2	BA.2	EPI_ISL_11962231	18.0122
ASU59763	227	0	0	BA.1	BA.1.1	EPI_ISL_11902077	21.1888
ASU59766	0	0	30	BA.2	BA.2	EPI_ISL_11902115	29.1061
ASU59771	97	0	0	BA.1	BA.1.1.10	EPI_ISL_11902102	28.7
ASU59773	35	0	0	BA.1	BA.1.1	EPI_ISL_11902087	23.6099
ASU59775	94	0	0	BA.1	BA.1.1	EPI_ISL_11902088	27.7292
ASU59777	0	0	85	BA.2	BA.2.3	EPI_ISL_11902079	20.7512
ASU59781	898	0	0	BA.1	BA.1.1	EPI_ISL_11902107	19.4689
ASU59782	2	0	12231	BA.2	BA.2	EPI_ISL_11902116	15.4725
ASU59783	0	0	3343	BA.2	BA.2.3	EPI_ISL_11902108	18.3542
ASU59785	0	0	2427	BA.2	BA.2	EPI_ISL_11902103	17.4318
ASU59789	0	0	120	BA.2	BA.2	EPI_ISL_11902090	21.8373
ASU59791	46	0	0	BA.1	BA.1.1.10	EPI_ISL_11902091	29.2622
ASU59793	1	0	240	BA.2	BA.2	EPI_ISL_11902080	20.5278
ASU59795	0	0	0	Below L.O.D.	BA.2.3	EPI_ISL_11902081	22.4141
ASU59796	1	0	350	BA.2	BA.2.3	EPI_ISL_11902121	27.2232
ASU59797	0	0	132	BA.2	BA.2	EPI_ISL_11902109	21.3683
ASU59798	2	0	2392	BA.2	BA.2.3	EPI_ISL_11902117	18.1876
ASU59801	0	0	35	BA.2	BA.2	EPI_ISL_11902104	23.3766
ASU59803	0	0	10	BA.2	BA.2	N/A	32.4383
ASU59805	0	0	322	BA.2	BA.2.3	EPI_ISL_11902092	20.9371
ASU59811	4	0	3056	BA.2	BA.2.3	EPI_ISL_11902083	23.7178
ASU59812	0	0	63	BA.2	BA.2	EPI_ISL_11902122	30.8555
ASU59813	0	0	1008	BA.2	BA.2	EPI_ISL_11902111	18.1842
ASU59814	0	0	7	Below L.O.D.	BA.2	EPI_ISL_11902118	22.463
ASU59815	0	0	250	BA.2	BA.2	EPI_ISL_11902112	29.1056
ASU59817	0	0	65	BA.2	BA.2.3	EPI_ISL_11902105	28.7857
ASU59819	8	0	15678	BA.2	BA.2	EPI_ISL_11902106	21.8761
ASU59821	0	0	455	BA.2	BA.2	EPI_ISL_11902093	18.5039
ASU59823	3	0	7794	BA.2	BA.2	EPI_ISL_11902094	15.834
ASU59825	0	0	5	Below L.O.D.	BA.2.3	EPI_ISL_11902084	20.8107
ASU59826	1	0	114	BA.2	BA.2	EPI_ISL_11902119	22.4672
ASU59827	0	0	409	BA.2	BA.2	EPI_ISL_11902085	20.9979
ASU59828	0	0	897	BA.2	BA.2	EPI_ISL_11902120	16.4081
ASU59829	0	0	0	Below L.O.D.	BA.2	EPI_ISL_11902113	19.6146
ASU60216	0	0	8208	BA.2	BA.2	N/A	27.2097
ASU60217	0	0	21	BA.2	BA.2	N/A	16.2506
ASU60218	11678	0	0	BA.1	BA.1.1	N/A	14.041
ASU60219	0	0	1	Below L.O.D.	BA.2	N/A	24.3173
ASU60220	1	0	5	Below L.O.D.	BA.2	EPI_ISL_11960849	27.8908
ASU60221	15	0	0	BA.1	BA.1	N/A	32.1442
ASU60222	0	0	0	Below L.O.D.	BA.2	N/A	22.6381
ASU60223	0	0	2	Below L.O.D.	BA.2	N/A	23.7895
ASU60224	0	0	9	BA.2	BA.2	N/A	20.4485
ASU60225	1815	0	0	BA.1	BA.1.1	EPI_ISL_11960851	24.6296
ASU60226	0	0	2	Below L.O.D.	BA.2	EPI_ISL_11960848	27.6253
ASU60227	0	0	3	Below L.O.D.	BA.2	EPI_ISL_11960847	28.4185
ASU60228	1	0	21	BA.2	BA.2	N/A	20.7177
ASU60229	2	0	263	BA.2	BA.2	N/A	17.3098
ASU60233	0	0	6	Below L.O.D.	BA.2	N/A	27.6987
ASU61484	2	112	0	Delta	AY.100	EPI_ISL_12090116	21.5448
ASU61491	1870	0	0	BA.1	BA.1.17.2	EPI_ISL_12090122	18.1849
ASU61498	8	0	0	Below L.O.D.	BA.1.17	EPI_ISL_12090128	22.285
ASU61526	0	1347	0	Delta	AY.25	EPI_ISL_12090247	18.4176
ASU61569	145	0	0	BA.1	BA.1	EPI_ISL_12090184	22.9796
ASU61579	0	0	0	Below L.O.D.	BA.1.15	EPI_ISL_12090192	29.6728
ASU61583	2	0	0	Below L.O.D.	BA.1.15	EPI_ISL_12090195	24.1788
ASU61597	4368	0	0	BA.1	BA.1.17	EPI_ISL_12090205	16.8155
ASU61598	1	20478	0	Delta	AY.103	EPI_ISL_12090206	13.6492
ASU61623	934	0	0	BA.1	BA.1.17	EPI_ISL_12090221	24.6601
ASU61645	57	0	0	BA.1	BA.1.15	EPI_ISL_12090232	28.8512
ASU61649	0	691	0	Delta	AY.25.1	EPI_ISL_12090269	19.6111
ASU61665	1	0	0	Below L.O.D.	BA.1	N/A	31.3122
ASU61678	0	0	19852	BA.2	BA.2.10	EPI_ISL_12090271	14.1226
ASU61680	0	0	1047	BA.2	BA.2.12	EPI_ISL_12090292	19.5527
ASU61681	1	0	4162	BA.2	BA.2.3	EPI_ISL_12090284	25.4688
ASU61682	1	0	1250	BA.2	BA.2.3	EPI_ISL_12090293	18.8628
ASU61684	0	0	636	BA.2	BA.2	EPI_ISL_12090301	25.6701
ASU61685	4	0	5868	BA.2	BA.2.9	EPI_ISL_12090285	16.5067
ASU61686	4	0	2708	BA.2	BA.2	EPI_ISL_12090308	18.1196
ASU61688	2	0	1483	BA.2	BA.2	EPI_ISL_12090314	24.4764
ASU61690	0	0	68	BA.2	BA.2	EPI_ISL_12090315	23.4771
ASU61692	0	0	35	BA.2	BA.2.12.1	EPI_ISL_12090324	23.6479
ASU61694	0	0	233	BA.2	BA.2.12.1	EPI_ISL_12090273	21.8351
ASU61696	0	0	261	BA.2	BA.2.12.1	EPI_ISL_12090295	19.179
ASU61697	1	0	575	BA.2	BA.2	EPI_ISL_12090286	19.7026
ASU61698	1	0	321	BA.2	BA.2.12.1	EPI_ISL_12090296	26.142
ASU61699	0	0	2	Below L.O.D.	BA.2	EPI_ISL_12090316	33.2166
ASU61700	0	0	218	BA.2	BA.2.3	EPI_ISL_12090302	22.9392
ASU61704	0	0	122	BA.2	BA.2.9	EPI_ISL_12090317	22.2725
ASU61706	0	0	378	BA.2	BA.2	EPI_ISL_12090318	20.4842
ASU61708	1	0	4328	BA.2	BA.2.10	EPI_ISL_12090274	16.964
ASU61710	1	0	1212	BA.2	BA.2.12.1	EPI_ISL_12090275	25.2548
ASU61712	1	0	262	BA.2	BA.2.9	EPI_ISL_12090297	32.4004
ASU61713	0	0	112	BA.2	BA.2	EPI_ISL_12090287	22.0542
ASU61714	0	0	587	BA.2	BA.2	EPI_ISL_12090298	24.7461
ASU61715	0	0	157	BA.2	BA.2	EPI_ISL_12090311	21.5961
ASU61716	3	0	3769	BA.2	BA.2	EPI_ISL_12090303	17.4428
ASU61717	0	0	320	BA.2	BA.2	EPI_ISL_12090288	21.0859
ASU61718	0	0	686	BA.2	BA.2.12	EPI_ISL_12090309	22.1713
ASU61720	0	0	161	BA.2	BA.2.9	EPI_ISL_12090319	21.7029
ASU61722	0	0	268	BA.2	BA.2	EPI_ISL_12090322	20.7558
ASU61724	0	0	831	BA.2	BA.2.3	EPI_ISL_12090276	25.4988
ASU61726	0	0	14	BA.2	BA.2.9	EPI_ISL_12090277	22.2854
ASU61728	2	0	1341	BA.2	BA.2.12.1	EPI_ISL_12090307	17.8696
ASU61729	0	0	12234	BA.2	BA.2	EPI_ISL_12090289	14.1633
ASU61730	0	0	192	BA.2	BA.2.3	EPI_ISL_12090299	21.6666
ASU61731	0	0	57	BA.2	BA.2	EPI_ISL_12090300	19.985
ASU61732	0	0	24	BA.2	BA.2.3	EPI_ISL_12090304	30.6133
ASU61733	4	0	13646	BA.2	BA.2	EPI_ISL_12090279	16.6142
ASU61734	0	0	122	BA.2	BA.2.9	EPI_ISL_12090310	17.6188
ASU61736	0	0	9	BA.2	BA.2.3	EPI_ISL_12090320	18.5225
ASU61740	0	0	380	BA.2	BA.2.3	EPI_ISL_12090280	20.636
ASU61742	0	0	4	Below L.O.D.	BA.2.3	EPI_ISL_12090281	24.178
ASU61743	0	0	150	BA.2	BA.2	EPI_ISL_12090290	21.507
ASU61744	0	0	982	BA.2	BA.2.3	EPI_ISL_12090305	18.2363
ASU61745	0	0	89	BA.2	BA.2.3	EPI_ISL_12090291	28.6534
ASU61746	8	0	17529	BA.2	BA.2.12.1	EPI_ISL_12090306	15.36
ASU61747	0	0	382	BA.2	BA.2.12.1	EPI_ISL_12090312	24.9873
ASU61748	0	0	839	BA.2	BA.2.3	EPI_ISL_12090282	19.8465
ASU61749	0	0	791	BA.2	BA.2	EPI_ISL_12090283	20.913
ASU61754	0	0	84	BA.2	BA.2.12.1	EPI_ISL_12090321	28.5708
ASU64678	0	0	621	BA.2	BA.2	EPI_ISL_12385707	19.6067
ASU64679	6	0	14969	BA.2	BA.2	EPI_ISL_12385710	15.7639
ASU64681	1	0	231	BA.2	BA.2	EPI_ISL_12385689	27.1178
ASU64685	0	0	11	BA.2	BA.2	EPI_ISL_12385671	22.039
ASU64689	0	0	528	BA.2	BA.2.9	EPI_ISL_12385721	21.9765
ASU64690	8	0	13730	BA.2	BA.2	EPI_ISL_12385606	16.8762
ASU64692	4	0	14693	BA.2	BA.2.3	EPI_ISL_12385638	15.0616
ASU64693	6	0	14162	BA.2	BA.2	EPI_ISL_12385667	15.7407
ASU64694	0	0	141	BA.2	BA.2	EPI_ISL_12385736	22.4181
ASU64696	0	0	449	BA.2	BA.2.3	EPI_ISL_12385594	25.8973
ASU64697	0	0	245	BA.2	BA.2	EPI_ISL_12385738	20.9631
ASU64698	0	0	302	BA.2	BA.2	EPI_ISL_12385626	21.5806
ASU64703	0	0	436	BA.2	BA.2	EPI_ISL_12385684	26.3102
ASU64705	2	0	4132	BA.2	BA.2	EPI_ISL_12385646	17.0944
ASU64707	0	0	127	BA.2	BA.2	EPI_ISL_12385668	27.6874
ASU64709	0	0	19237	BA.2	BA.2	EPI_ISL_12385596	15.489
ASU64710	0	0	114	BA.2	BA.2	EPI_ISL_12385595	22.1053
ASU64711	8	0	17381	BA.2	BA.2	EPI_ISL_12385607	14.9217
ASU64712	0	0	21	BA.2	BA.2.3	EPI_ISL_12385719	30.7513
ASU64713	0	0	15	BA.2	BA.2.9	EPI_ISL_12385637	24.3731
ASU64714	2	0	3060	BA.2	BA.2	EPI_ISL_12385673	17.7667
ASU64716	0	0	185	BA.2	BA.2.3	EPI_ISL_12385621	20.5401
ASU64717	0	0	1804	BA.2	BA.2.21	EPI_ISL_12385734	17.7839
ASU64721	0	0	2840	BA.2	BA.2.3	EPI_ISL_12385740	17.5917
ASU64722	0	0	2452	BA.2	BA.2	EPI_ISL_12385676	17.9658
ASU64725	1	0	9628	BA.2	BA.2.31	EPI_ISL_12385642	25.7223
ASU64728	3	0	3628	BA.2	BA.2.10.1	EPI_ISL_12385682	18.7716
ASU64729	0	0	923	BA.2	BA.2.12	EPI_ISL_12385589	19.2616
ASU64730	2	0	5035	BA.2	BA.2	EPI_ISL_12385735	16.8866
ASU64733	1	0	4668	BA.2	BA.2.21	EPI_ISL_12385611	16.7804
ASU64738	0	0	716	BA.2	BA.2.3	EPI_ISL_12385651	25.6307
ASU64739	0	0	31	BA.2	BA.2.3	EPI_ISL_12385732	29.5633
ASU64741	0	0	38	BA.2	BA.2	EPI_ISL_12385701	18.7483
ASU64745	4	0	10108	BA.2	BA.2.3	EPI_ISL_12385704	15.8947
ASU64746	0	0	70	BA.2	BA.2	EPI_ISL_12385645	22.7458
ASU64747	1	0	3359	BA.2	BA.2	EPI_ISL_12385605	17.0969
ASU64748	2	0	1319	BA.2	BA.2.12.1	EPI_ISL_12385632	18.8688
ASU64752	1	0	890	BA.2	BA.2	EPI_ISL_12385709	18.8428
ASU64753	8	0	17519	BA.2	BA.2	EPI_ISL_12385666	15.3263
ASU64754	0	0	71	BA.2	BA.2.9	EPI_ISL_12385702	28.7073
ASU64755	5	0	16835	BA.2	BA.2.3.4	EPI_ISL_12385708	15.0528
ASU64758	3	0	2346	BA.2	BA.2.3	EPI_ISL_12385698	17.7457
ASU64759	0	0	48	BA.2	BA.2.23	EPI_ISL_12385674	23.5383
ASU64760	0	0	24	BA.2	BA.2.9	EPI_ISL_12385686	23.6095
ASU64761	2	0	2469	BA.2	BA.2.3	EPI_ISL_12385739	17.8951
ASU64762	1	0	95	BA.2	BA.2.12.1	EPI_ISL_12385587	29.1581
ASU64763	0	0	40	BA.2	BA.2.9	EPI_ISL_12385618	19.3681
ASU64765	0	0	80	BA.2	BA.2	EPI_ISL_12385588	21.9337
ASU64768	0	0	308	BA.2	BA.2	EPI_ISL_12385619	21.127
ASU64770	1	0	20251	BA.2	BA.2.9	EPI_ISL_12385648	13.9962
ASU64799	0	0	1316	BA.2	BA.2.12.1	EPI_ISL_12385696	24.4508
ASU64800	0	0	568	BA.2	BA.2	EPI_ISL_12385640	20.1671
ASU64801	0	0	100	BA.2	BA.2.3	EPI_ISL_12385685	19.9207
ASU64802	0	0	184	BA.2	BA.2.12.1	EPI_ISL_12432162	27.4342
ASU64803	0	0	30	BA.2	BA.2.10	EPI_ISL_12385609	21.7738
ASU64804	0	0	1424	BA.2	BA.2.3	EPI_ISL_12385714	18.7806
ASU64805	0	0	20039	BA.2	BA.2	EPI_ISL_12385599	15.2866
ASU64806	0	0	1151	BA.2	BA.2.12	EPI_ISL_12385652	25.1936
ASU64807	0	0	380	BA.2	BA.2	EPI_ISL_12385660	20.7303
ASU64811	0	0	64	BA.2	BA.2	EPI_ISL_12385730	28.7921
ASU64814	1	0	2326	BA.2	BA.2.3	EPI_ISL_12385592	18.0028
ASU64815	3	0	6038	BA.2	BA.2.20	EPI_ISL_12385633	16.4555
ASU64818	0	0	1777	BA.2	BA.2.20	EPI_ISL_12385628	18.2172
ASU64819	1	0	42	BA.2	BA.2.12.1	EPI_ISL_12385713	24.6991
ASU64820	0	0	340	BA.2	BA.2.9	EPI_ISL_12385663	21.1056
ASU64821	0	0	190	BA.2	BA.2.3	EPI_ISL_12385643	22.664
ASU64822	3	0	4845	BA.2	BA.2.12	EPI_ISL_12385670	17.815
ASU64823	1	0	1391	BA.2	BA.2.3	EPI_ISL_12385679	24.6809
ASU64826	0	0	254	BA.2	BA.2.3	EPI_ISL_12385672	21.1067

## Sheet: Dataset 2
Supplementary Dataset 2: Number of positive wells passing threshold value and metadata for each specimen in the spike 143 deletion assay
ASUnumber	143_FAM_pos_count	143_VIC_pos_count	143_SH	NGS lineage	GISAID accession	Taqpath Orf1a Ct
ASU28425	0	1	Below L.O.D.	AY.44	EPI_ISL_7983684	14.5
ASU28426	0	17	Delta/BA.2	AY.3	EPI_ISL_7983621	23.3
ASU28428	0	48	Delta/BA.2	AY.103	EPI_ISL_7983701	24.1
ASU28432	0	116	Delta/BA.2	AY.14	EPI_ISL_7983786	23.2
ASU28434	0	17	Delta/BA.2	AY.25	EPI_ISL_7983559	22.9
ASU28435	0	419	Delta/BA.2	AY.44	EPI_ISL_7983620	24.7
ASU28436	0	687	Delta/BA.2	AY.103	EPI_ISL_7983732	17.4
ASU28439	0	14030	Delta/BA.2	AY.54	EPI_ISL_7983644	14.3
ASU28442	0	12	Delta/BA.2	AY.25	EPI_ISL_7983751	29.8
ASU28443	0	20364	Delta/BA.2	AY.3	EPI_ISL_7983647	13.9
ASU28444	0	152	Delta/BA.2	AY.103	EPI_ISL_7983758	20.6
ASU28445	0	60	Delta/BA.2	AY.44	EPI_ISL_7983554	27.5
ASU28446	0	748	Delta/BA.2	AY.25	EPI_ISL_7983791	18
ASU28447	0	48	Delta/BA.2	AY.54	EPI_ISL_7983563	26.7
ASU28448	0	12688	Delta/BA.2	AY.13	EPI_ISL_7983717	14.7
ASU28449	0	78	Delta/BA.2	AY.26	EPI_ISL_7983683	20.1
ASU28451	0	2330	Delta/BA.2	AY.103	EPI_ISL_7983720	23.6
ASU28452	0	139	Delta/BA.2	AY.103	EPI_ISL_7983784	25.7
ASU28454	0	34	Delta/BA.2	AY.44	EPI_ISL_7983754	21.6
ASU28455	0	0	Below L.O.D.	AY.54	EPI_ISL_7983799	37
ASU28456	0	377	Delta/BA.2	AY.103	EPI_ISL_7983679	24.8
ASU28457	0	9	Delta/BA.2	AY.3	EPI_ISL_7983755	23.4
ASU28458	0	4	Below L.O.D.	AY.44	EPI_ISL_7983768	24
ASU28459	0	4473	Delta/BA.2	AY.3	EPI_ISL_7983702	16.5
ASU28461	0	2994	Delta/BA.2	AY.25	EPI_ISL_7983779	16.5
ASU28462	0	16	Delta/BA.2	AY.25	EPI_ISL_7983645	29.9
ASU28463	0	18	Delta/BA.2	AY.44	EPI_ISL_7983712	22.5
ASU28464	0	105	Delta/BA.2	AY.13	EPI_ISL_7983705	21.4
ASU28465	0	270	Delta/BA.2	AY.20	EPI_ISL_7983571	25.8
ASU28466	0	250	Delta/BA.2	AY.3	EPI_ISL_7983774	19.3
ASU28467	0	1038	Delta/BA.2	AY.54	EPI_ISL_7983576	17.6
ASU28468	0	1180	Delta/BA.2	AY.25	EPI_ISL_7983642	16.7
ASU28470	0	0	Below L.O.D.	AY.3	EPI_ISL_7983737	25
ASU28471	0	0	Below L.O.D.	AY.54	EPI_ISL_7983743	34
ASU28472	0	6	Below L.O.D.	AY.103	EPI_ISL_7983728	30.8
ASU28473	0	20	Delta/BA.2	AY.25	EPI_ISL_7983795	23.2
ASU28475	0	21	Delta/BA.2	AY.44	EPI_ISL_7983608	23.3
ASU28476	0	6	Below L.O.D.	AY.3	EPI_ISL_7983692	24.4
ASU28477	0	92	Delta/BA.2	AY.26	EPI_ISL_7983782	28.2
ASU28479	0	1	Below L.O.D.	AY.54	EPI_ISL_7983726	31.2
ASU28480	0	188	Delta/BA.2	AY.14	EPI_ISL_7983780	20.5
ASU28482	0	479	Delta/BA.2	AY.25	EPI_ISL_7983747	25.7
ASU28483	0	51	Delta/BA.2	AY.3	EPI_ISL_7983625	25.8
ASU28484	0	5072	Delta/BA.2	AY.3	EPI_ISL_7983790	17.3
ASU28486	0	867	Delta/BA.2	AY.20	EPI_ISL_7983700	16.2
ASU28487	0	12	Delta/BA.2	AY.100	EPI_ISL_7983662	23.7
ASU28488	0	394	Delta/BA.2	AY.103	EPI_ISL_7983641	27.1
ASU28489	0	4	Below L.O.D.	AY.100	EPI_ISL_7983687	30.7
ASU28490	0	84	Delta/BA.2	AY.25	EPI_ISL_7983715	21.7
ASU28491	0	31	Delta/BA.2	AY.25	EPI_ISL_7983730	28.6
ASU28492	0	93	Delta/BA.2	AY.39	EPI_ISL_7983569	21.9
ASU28495	0	85	Delta/BA.2	AY.103	EPI_ISL_7983605	20.8
ASU28496	0	162	Delta/BA.2	AY.103	EPI_ISL_7983552	26.8
ASU28498	0	28	Delta/BA.2	AY.25	EPI_ISL_7983570	22.1
ASU28499	0	6422	Delta/BA.2	AY.117	EPI_ISL_7983804	15.1
ASU28500	0	13	Delta/BA.2	AY.44	EPI_ISL_7983589	30.2
ASU28501	0	95	Delta/BA.2	AY.25	EPI_ISL_7983693	26.9
ASU28503	0	5	Below L.O.D.	AY.54	EPI_ISL_7983643	30.4
ASU28810	0	0	Below L.O.D.	BA.1	EPI_ISL_8020675	21.9553
ASU28811	0	1723	Delta/BA.2	AY.103	EPI_ISL_8017883	29.4022
ASU28812	0	494	Delta/BA.2	AY.103	EPI_ISL_8020596	15.0614
ASU28813	0	3232	Delta/BA.2	AY.118	EPI_ISL_8020586	21.4406
ASU28814	0	210	Delta/BA.2	AY.103	EPI_ISL_8020592	21.7294
ASU28815	0	0	Below L.O.D.	AY.114	EPI_ISL_8017905	30.0406
ASU28816	0	2	Below L.O.D.	BA.1	EPI_ISL_8020628	26.8041
ASU28818	0	0	Below L.O.D.	AY.25	EPI_ISL_8020653	28.7884
ASU28819	0	0	Below L.O.D.	AY.120.1	EPI_ISL_8020677	28.8827
ASU28821	5	0	Below L.O.D.	BA.1	EPI_ISL_8020671	27.8931
ASU28823	0	0	Below L.O.D.	BA.1	EPI_ISL_8017893	23.9251
ASU28825	1	5278	Delta/BA.2	AY.103	EPI_ISL_8020610	22.5364
ASU28826	1069	0	BA.1	BA.1	EPI_ISL_8017888	22.0898
ASU28828	0	82	Delta/BA.2	B.1.617.2	EPI_ISL_8017910	26.8294
ASU28829	0	1847	Delta/BA.2	AY.44	EPI_ISL_8017899	23.7887
ASU28830	0	0	Below L.O.D.	AY.44	EPI_ISL_8020605	26.0269
ASU28831	0	654	Delta/BA.2	AY.44	EPI_ISL_8017904	18.8581
ASU28832	0	0	Below L.O.D.	BA.1	EPI_ISL_8020594	19.7428
ASU28833	0	66	Delta/BA.2	AY.39	EPI_ISL_8020614	22.0646
ASU28835	0	1018	Delta/BA.2	AY.103	EPI_ISL_8020670	23.9773
ASU28836	2	0	Below L.O.D.	B.1.1.529	EPI_ISL_8020703	29.275
ASU28837	0	2027	Delta/BA.2	AY.103	EPI_ISL_8020672	22.9919
ASU28839	119	0	BA.1	BA.1	EPI_ISL_8017887	21.7694
ASU28841	0	8021	Delta/BA.2	AY.103	EPI_ISL_8020597	19.0032
ASU28842	1632	0	BA.1	BA.1	EPI_ISL_8020676	24.0976
ASU28843	0	62	Delta/BA.2	AY.39	EPI_ISL_8017895	19.3109
ASU28844	0	20	Delta/BA.2	AY.117	EPI_ISL_8020579	29.1967
ASU28845	0	1895	Delta/BA.2	AY.3	EPI_ISL_8020618	23.8207
ASU28849	0	47	Delta/BA.2	AY.44	EPI_ISL_8017915	28.859
ASU28850	0	0	Below L.O.D.	AY.103	EPI_ISL_8020667	26.4327
ASU28851	0	579	Delta/BA.2	AY.44	EPI_ISL_8020673	17.5603
ASU28852	0	139	Delta/BA.2	AY.103	EPI_ISL_8020643	26.1688
ASU28855	19600	0	BA.1	BA.1	EPI_ISL_8017876	17.5193
ASU28857	180	0	BA.1	BA.1	EPI_ISL_8020598	26.8342
ASU28858	6597	0	BA.1	BA.1	EPI_ISL_8020674	22.1773
ASU28859	0	276	Delta/BA.2	AY.103	EPI_ISL_8017898	26.0637
ASU28860	0	4228	Delta/BA.2	AY.117	EPI_ISL_8020580	22.9031
ASU28861	0	0	Below L.O.D.	BA.1	EPI_ISL_8020690	0
ASU28863	0	381	Delta/BA.2	AY.43	EPI_ISL_8020642	29.0779
ASU28864	1	1097	Delta/BA.2	AY.3	EPI_ISL_8020621	20.6964
ASU28866	0	135	Delta/BA.2	AY.44	EPI_ISL_8017862	26.704
ASU28867	0	7153	Delta/BA.2	AY.44	EPI_ISL_8020684	28.5864
ASU28868	0	111	Delta/BA.2	AY.117	EPI_ISL_8020639	21.9525
ASU28869	0	256	Delta/BA.2	AY.3	EPI_ISL_8017894	25.7139
ASU28871	2777	0	BA.1	BA.1	EPI_ISL_8017892	22.8327
ASU28873	0	702	Delta/BA.2	AY.25	EPI_ISL_8020627	25.0751
ASU28876	0	1170	Delta/BA.2	AY.44	EPI_ISL_8020600	24.3215
ASU28877	4	0	Below L.O.D.	BA.1	EPI_ISL_8020696	36.4983
ASU28879	3457	0	BA.1	BA.1	EPI_ISL_8020647	22.3547
ASU28880	0	445	Delta/BA.2	AY.44	EPI_ISL_8020599	16.6746
ASU28881	0	490	Delta/BA.2	AY.39	EPI_ISL_8017900	24.2048
ASU28882	0	2256	Delta/BA.2	AY.44	EPI_ISL_8017861	23.9283
ASU28883	0	5766	Delta/BA.2	AY.103	EPI_ISL_8017889	21.4207
ASU28884	0	0	Below L.O.D.	BA.1	EPI_ISL_8017920	22.5159
ASU28887	324	0	BA.1	BA.1	EPI_ISL_8017871	24.5332
ASU28889	0	19495	Delta/BA.2	AY.44	EPI_ISL_8017896	18.936
ASU28890	0	296	Delta/BA.2	AY.117	EPI_ISL_8017908	21.7941
ASU28892	0	16	Delta/BA.2	AY.117	EPI_ISL_8020578	19.9152
ASU28893	20	0	BA.1	BA.1	EPI_ISL_8017872	30.3089
ASU28894	0	765	Delta/BA.2	AY.3	EPI_ISL_8020611	26.4549
ASU28895	5810	0	BA.1	BA.1	EPI_ISL_8020702	21.8181
ASU28896	0	965	Delta/BA.2	AY.43.3	EPI_ISL_8020622	17.4633
ASU28898	0	12	Delta/BA.2	AY.44	EPI_ISL_8020644	26.8982
ASU28900	125	0	BA.1	BA.1	EPI_ISL_8020606	24.9083
ASU28901	0	388	Delta/BA.2	AY.103	EPI_ISL_8017891	32.1274
ASU29868	164	0	BA.1	BA.1	EPI_ISL_8295531	14.894
ASU29869	745	0	BA.1	BA.1	EPI_ISL_8295409	24.6228
ASU29872	0	0	Below L.O.D.	AY.39	EPI_ISL_8295601	18.4747
ASU29874	51	0	BA.1	BA.1	EPI_ISL_8295561	28.7985
ASU29875	0	0	Below L.O.D.	BA.1	EPI_ISL_8295367	23.9191
ASU29876	5249	0	BA.1	BA.1	EPI_ISL_8295410	16.3043
ASU29879	136	0	BA.1	BA.1	EPI_ISL_8295594	21.1152
ASU29880	997	0	BA.1	BA.1	EPI_ISL_8295598	18.4913
ASU29881	2408	0	BA.1	BA.1	EPI_ISL_8295596	16.3821
ASU29882	0	2	Below L.O.D.	AY.25	EPI_ISL_8295308	20.3648
ASU29884	1405	0	BA.1	BA.1	EPI_ISL_8295578	18.055
ASU29885	13	0	BA.1	BA.1	EPI_ISL_8295550	31.1824
ASU29888	0	5	Below L.O.D.	AY.39	EPI_ISL_8295363	26.3835
ASU29889	1167	0	BA.1	BA.1	EPI_ISL_8295536	24.5031
ASU29890	1729	0	BA.1	BA.1	EPI_ISL_8295357	17.6476
ASU29891	0	0	Below L.O.D.	BA.1	EPI_ISL_8295522	14.0413
ASU29892	17	0	BA.1	BA.1	EPI_ISL_8295472	23.6586
ASU29893	27	0	BA.1	BA.1	EPI_ISL_8295604	29.5845
ASU29894	110	0	BA.1	BA.1	EPI_ISL_8295558	20.0358
ASU29895	369	0	BA.1	BA.1	EPI_ISL_8295526	19.6924
ASU29896	18	0	BA.1	BA.1	EPI_ISL_8295473	23.617
ASU29897	27	0	BA.1	BA.1	EPI_ISL_8295516	23.3036
ASU29898	0	32	Delta/BA.2	AY.39	EPI_ISL_8295411	22.9086
ASU29899	275	0	BA.1	BA.1	EPI_ISL_8295375	20.0395
ASU29900	3127	0	BA.1	BA.1	EPI_ISL_8295456	16.6208
ASU29901	0	4	Below L.O.D.	AY.25	EPI_ISL_8295335	24.3633
ASU29904	0	25	Delta/BA.2	B.1.617.2	EPI_ISL_8295361	30.1641
ASU29905	175	0	BA.1	BA.1	EPI_ISL_8295319	26.4551
ASU29906	23	0	BA.1	BA.1	EPI_ISL_8295302	29.2019
ASU29907	43	0	BA.1	BA.1	EPI_ISL_8295603	23.2754
ASU29908	13	0	BA.1	BA.1	EPI_ISL_8295481	21.1926
ASU29909	30	1	BA.1	BA.1	EPI_ISL_8295351	27.991
ASU29910	166	1	BA.1	BA.1	EPI_ISL_8295311	25.8404
ASU29911	860	0	BA.1	BA.1	EPI_ISL_8295587	19.2898
ASU29912	0	107	Delta/BA.2	AY.43	EPI_ISL_8295296	Undetermined
ASU29913	49	0	BA.1	BA.1	EPI_ISL_8295487	22.385
ASU29914	197	0	BA.1	BA.1	EPI_ISL_8295348	20.8176
ASU29915	14643	0	BA.1	BA.1	EPI_ISL_8295542	14.8968
ASU29918	0	630	Delta/BA.2	AY.39	EPI_ISL_8295559	24.9038
ASU29919	10	0	BA.1	BA.1	EPI_ISL_8295321	30.425
ASU29920	0	12	Delta/BA.2	AY.39	EPI_ISL_8295445	16.9498
ASU29921	1234	0	BA.1	BA.1	EPI_ISL_8295364	18.1753
ASU29922	49	0	BA.1	BA.1	EPI_ISL_8295462	18.9338
ASU29923	153	0	BA.1	BA.1	EPI_ISL_8295530	26.7832
ASU29924	0	327	Delta/BA.2	AY.120.1	EPI_ISL_8295514	25.6362
ASU29926	0	7230	Delta/BA.2	AY.44	EPI_ISL_8295317	16.251
ASU29927	272	0	BA.1	BA.1	EPI_ISL_8295539	19.5172
ASU29928	9	0	BA.1	BA.1	EPI_ISL_8295460	16.9104
ASU29929	85	0	BA.1	BA.1	EPI_ISL_8295567	21.3849
ASU29930	306	0	BA.1	BA.1	EPI_ISL_8295393	18.8608
ASU29931	170	0	BA.1	BA.1	EPI_ISL_8295416	26.5841
ASU29932	50	0	BA.1	BA.1	EPI_ISL_8295373	22.7574
ASU29934	0	10	Delta/BA.2	AY.44	EPI_ISL_8295307	29.388
ASU29935	0	0	Below L.O.D.	BA.1	EPI_ISL_8295333	22.3246
ASU29936	0	35	Delta/BA.2	AY.39.1	EPI_ISL_8295534	21.302
ASU29937	0	34	Delta/BA.2	AY.25	EPI_ISL_8295424	20.6376
ASU29938	19879	0	BA.1	BA.1	EPI_ISL_8295314	14.7126
ASU29939	0	105	Delta/BA.2	AY.103	EPI_ISL_8295448	27.3881
ASU29940	0	538	Delta/BA.2	AY.103	EPI_ISL_8295511	24.8363
ASU29941	0	908	Delta/BA.2	B.1.617.2	EPI_ISL_8295329	18.6009
ASU29942	1903	0	BA.1	BA.1	EPI_ISL_8295480	21.2956
ASU29943	229	0	BA.1	BA.1	EPI_ISL_8295404	19.9523
ASU29944	55	0	BA.1	BA.1	EPI_ISL_8295535	17.9796
ASU29945	0	9	Delta/BA.2	AY.103	EPI_ISL_8295444	22.4811
ASU29946	0	1069	Delta/BA.2	B.1.617.2	EPI_ISL_8295543	16.8566
ASU29947	0	244	Delta/BA.2	AY.103	EPI_ISL_8295497	20.3937
ASU29948	977	0	BA.1	BA.1	EPI_ISL_8295555	18.5934
ASU29949	540	0	BA.1	BA.1	EPI_ISL_8295301	19.6338
ASU29950	0	273	Delta/BA.2	AY.39	EPI_ISL_8295507	25.7071
ASU29952	0	1	Below L.O.D.	AY.39	EPI_ISL_8295470	20.013
ASU29953	474	0	BA.1	BA.1	EPI_ISL_8295544	25.2092
ASU29954	0	94	Delta/BA.2	AY.25	EPI_ISL_8295332	22.2662
ASU29955	235	0	BA.1	BA.1	EPI_ISL_8295468	20.3346
ASU29956	82	0	BA.1	BA.1	EPI_ISL_8295337	22.2304
ASU29958	0	75	Delta/BA.2	AY.43	EPI_ISL_8295602	20.4452
ASU57163	0	50	Delta/BA.2	AY.61	EPI_ISL_11680999	27.826
ASU57174	114	0	BA.1	BA.1	EPI_ISL_11681250	25.2045
ASU57175	0	127	Delta/BA.2	AY.103	EPI_ISL_11681238	26.8022
ASU57176	54	0	BA.1	BA.1.1	EPI_ISL_11681012	25.4746
ASU57177	0	129	Delta/BA.2	AY.44	EPI_ISL_11681117	26.4739
ASU57178	426	0	BA.1	BA.1	EPI_ISL_11681022	23.0963
ASU57179	0	2	Below L.O.D.	AY.122	EPI_ISL_11680961	24.3604
ASU57180	65	0	BA.1	BA.1	EPI_ISL_11680983	21.9493
ASU57181	3524	0	BA.1	BA.1	EPI_ISL_11681158	16.4094
ASU57184	30	0	BA.1	BA.1	EPI_ISL_11681257	25.9733
ASU57186	0	27	Delta/BA.2	AY.103	EPI_ISL_11681028	22.9513
ASU57187	5	0	Below L.O.D.	BA.1	EPI_ISL_11680258	29.9698
ASU57188	7	0	Below L.O.D.	BA.1.1	EPI_ISL_11681008	30.5377
ASU57189	472	0	BA.1	BA.1	EPI_ISL_11681123	24.8407
ASU57191	0	26	Delta/BA.2	AY.100	EPI_ISL_11680962	22.3701
ASU57207	0	8	Below L.O.D.	AY.39.2	EPI_ISL_11680264	29.7456
ASU57209	1475	0	BA.1	BA.1.1	EPI_ISL_11681232	17.2845
ASU57210	8	0	Below L.O.D.	BA.1.1	EPI_ISL_11681099	24.2648
ASU57211	0	55	Delta/BA.2	AY.112	EPI_ISL_11681262	24.3273
ASU57212	0	170	Delta/BA.2	AY.103	EPI_ISL_11681130	25.824
ASU57224	2226	0	BA.1	BA.1	EPI_ISL_11681239	16.1744
ASU57225	0	128	Delta/BA.2	AY.39	EPI_ISL_11680963	25.6282
ASU57226	175	0	BA.1	BA.1.1	EPI_ISL_11681040	20.2973
ASU57227	0	190	Delta/BA.2	AY.75	EPI_ISL_11680964	20.1042
ASU57234	0	8	Below L.O.D.	AY.3	EPI_ISL_11680965	23.9573
ASU57235	3	0	Below L.O.D.	BA.1	EPI_ISL_11680265	30.5378
ASU57240	0	196	Delta/BA.2	AY.34.1.1	EPI_ISL_11680966	19.4866
ASU57241	457	0	BA.1	BA.1.1	EPI_ISL_11681013	24.8258
ASU57242	36	0	BA.1	BA.1	EPI_ISL_11681229	26.2709
ASU57243	0	278	Delta/BA.2	AY.43.3	EPI_ISL_11681126	25.3239
ASU57244	255	0	BA.1	BA.1.1	EPI_ISL_11681137	25.9716
ASU57245	106	0	BA.1	BA.1.1	EPI_ISL_11681076	22.0808
ASU57246	0	267	Delta/BA.2	AY.44	EPI_ISL_11681235	27.4873
ASU57247	5108	0	BA.1	BA.1	EPI_ISL_11681134	15.4905
ASU57249	43	0	BA.1	BA.1	EPI_ISL_11681045	20.9055
ASU57252	0	16	Delta/BA.2	AY.39	EPI_ISL_11680967	23.9113
ASU57253	0	423	Delta/BA.2	AY.39	EPI_ISL_11681145	25.9338
ASU57254	0	9	Delta/BA.2	AY.25.1	EPI_ISL_11680968	23.5986
ASU57255	0	55	Delta/BA.2	AY.3	EPI_ISL_11680969	27.7893
ASU57256	51	0	BA.1	BA.1	EPI_ISL_11681217	23.5958
ASU57258	47	0	BA.1	BA.1	EPI_ISL_11680261	23.179
ASU57259	144	0	BA.1	BA.1.1	EPI_ISL_11681224	26.4781
ASU57260	1	622	Delta/BA.2	AY.44	EPI_ISL_11681049	19.9721
ASU57261	9	0	BA.1	BA.1.1	EPI_ISL_11681114	23.845
ASU57262	297	0	BA.1	BA.1.1	EPI_ISL_11681109	19.7026
ASU57263	46	0	BA.1	BA.1	EPI_ISL_11681077	22.6654
ASU57264	0	12	Delta/BA.2	AY.44	EPI_ISL_11681155	29.3592
ASU57266	23	0	BA.1	BA.1	EPI_ISL_11681100	22.4252
ASU57267	230	0	BA.1	BA.1.1	EPI_ISL_11681097	18.6686
ASU57269	0	47	Delta/BA.2	AY.39	EPI_ISL_11681050	27.7735
ASU57270	492	0	BA.1	BA.1	EPI_ISL_11681260	24.6275
ASU57271	11218	0	BA.1	BA.1	EPI_ISL_11680985	15.3035
ASU57273	84	0	BA.1	BA.1.1	EPI_ISL_11681078	21.5997
ASU57274	46	0	BA.1	BA.1	EPI_ISL_11681079	21.8826
ASU57275	308	0	BA.1	BA.1	EPI_ISL_11681052	19.4329
ASU57276	0	20477	Delta/BA.2	AY.3	EPI_ISL_11680971	14.0392
ASU57282	0	35	Delta/BA.2	AY.44	EPI_ISL_11680972	27.9796
ASU57283	1	6656	Delta/BA.2	AY.103	EPI_ISL_11680973	15.2678
ASU57288	0	497	Delta/BA.2	AY.103	EPI_ISL_11680974	18.4223
ASU57296	0	65	Delta/BA.2	AY.3	EPI_ISL_11680975	26.3647
ASU57297	124	0	BA.1	BA.1	EPI_ISL_11681162	25.2486
ASU57298	0	7716	Delta/BA.2	AY.44	EPI_ISL_11680976	15.544
ASU57299	17543	0	BA.1	BA.1.1	EPI_ISL_11681242	14.5888
ASU57300	0	89	Delta/BA.2	AY.25	EPI_ISL_11680977	26.6793
ASU57301	11	0	BA.1	BA.1.1	EPI_ISL_11681032	18.9045
ASU57302	103	0	BA.1	BA.1	EPI_ISL_11680991	27.1162
ASU57303	0	496	Delta/BA.2	AY.39	EPI_ISL_11681133	21.4956
ASU57320	0	16	Delta/BA.2	AY.3	EPI_ISL_11681185	29.2229
ASU57325	0	14	Delta/BA.2	AY.117	EPI_ISL_11680980	18.9783
ASU57335	0	11	Delta/BA.2	AY.103	EPI_ISL_11680978	24.3427
ASU57336	402	0	BA.1	BA.1	EPI_ISL_11681043	19.557
ASU57337	156	0	BA.1	BA.1.1	EPI_ISL_11681036	20.7735
ASU57338	0	34	Delta/BA.2	AY.100	EPI_ISL_11681113	28.2907
ASU57339	3	0	Below L.O.D.	BA.1	EPI_ISL_11680266	18.7391
ASU57340	72	0	BA.1	BA.1	EPI_ISL_11681039	18.4542
ASU57341	59	0	BA.1	BA.1	EPI_ISL_11681234	29.8087
ASU57342	0	564	Delta/BA.2	AY.44	EPI_ISL_11680979	20.2059
ASU57343	5	0	Below L.O.D.	BA.1	EPI_ISL_11681125	23.9112
ASU57344	32	0	BA.1	BA.1	EPI_ISL_11681212	23.8447
ASU57345	101	0	BA.1	BA.1.1	EPI_ISL_11681194	25.0045
ASU57879	0	602	Delta/BA.2	BA.2	EPI_ISL_11704987	24.8049
ASU57881	130	0	BA.1	BA.1.1	EPI_ISL_11704871	19.8961
ASU57883	12530	2	BA.1	BA.1.15	EPI_ISL_11704954	14.8178
ASU57889	28	0	BA.1	BA.1.1	EPI_ISL_11704933	23.5599
ASU57891	0	379	Delta/BA.2	BA.2	EPI_ISL_11704839	19.7146
ASU57893	0	1	Below L.O.D.	BA.2	EPI_ISL_11704996	31.8628
ASU57895	39	0	BA.1	BA.1.1	EPI_ISL_11704992	28.5242
ASU57897	0	0	Below L.O.D.	BA.2.3	EPI_ISL_11704845	21.9014
ASU57899	0	34	Delta/BA.2	BA.2	EPI_ISL_11704831	23.1909
ASU57901	2791	0	BA.1	BA.1.1	EPI_ISL_11704948	16.94
ASU57902	0	97	Delta/BA.2	BA.2	EPI_ISL_11704913	21.9368
ASU57905	106	0	BA.1	BA.1.1.10	EPI_ISL_11704934	20.9067
ASU57909	1086	0	BA.1	BA.1.1	EPI_ISL_11704872	18.6482
ASU57911	6	0	Below L.O.D.	BA.1.15	EPI_ISL_11704999	30.9669
ASU57915	0	1043	Delta/BA.2	BA.2	EPI_ISL_11704936	19.0764
ASU57916	0	364	Delta/BA.2	BA.2	EPI_ISL_11704939	19.2315
ASU57918	0	29	Delta/BA.2	BA.2	EPI_ISL_11704842	23.0602
ASU57921	70	0	BA.1	BA.1.1	EPI_ISL_11704855	22.0493
ASU57925	1899	0	BA.1	BA.1.1	EPI_ISL_11704979	17.2047
ASU57927	16	0	BA.1	BA.1.1	EPI_ISL_11704935	23.6077
ASU57929	77	0	BA.1	BA.1.15	EPI_ISL_11704880	27.2941
ASU57931	573	0	BA.1	BA.1.1	EPI_ISL_11764408	25.1408
ASU57932	0	17	Delta/BA.2	BA.2	EPI_ISL_11705010	24.3947
ASU57933	100	0	BA.1	BA.1.15	EPI_ISL_11764393	27.331
ASU57934	0	19029	Delta/BA.2	BA.2.3	EPI_ISL_11704972	14.2241
ASU57935	0	4	Below L.O.D.	BA.2	EPI_ISL_11764415	24.0028
ASU57937	0	20362	Delta/BA.2	BA.2	EPI_ISL_11704832	14.1404
ASU57939	7	0	Below L.O.D.	BA.1.15	EPI_ISL_11704986	24.4453
ASU57945	28	0	BA.1	BA.1.1	EPI_ISL_11704991	29.3654
ASU57948	0	122	Delta/BA.2	BA.2	EPI_ISL_11704981	26.8259
ASU57949	0	142	Delta/BA.2	BA.2	EPI_ISL_11704878	25.8573
ASU57950	0	349	Delta/BA.2	BA.2	EPI_ISL_11764399	20.5222
ASU57951	0	186	Delta/BA.2	BA.2	EPI_ISL_11704994	28.9728
ASU57953	0	0	Below L.O.D.	BA.2	EPI_ISL_11704848	19.3383
ASU57955	1716	0	BA.1	BA.1.1.10	EPI_ISL_11704889	16.8277
ASU57957	34	0	BA.1	BA.1.1	EPI_ISL_11704853	28.261
ASU57959	43	0	BA.1	BA.1.1.11	EPI_ISL_11704873	22.93
ASU57961	26	0	BA.1	BA.1.1	EPI_ISL_11764422	29.6128
ASU57963	0	1121	Delta/BA.2	BA.2	EPI_ISL_11704828	19.6705
ASU57964	0	140	Delta/BA.2	BA.2	EPI_ISL_11704937	26.5229
ASU57965	0	20232	Delta/BA.2	BA.2	EPI_ISL_11704837	14.0218
ASU57966	0	42	Delta/BA.2	BA.2	EPI_ISL_11705005	28.0159
ASU57967	877	0	BA.1	BA.1.1	EPI_ISL_11705008	25.4762
ASU57969	139	0	BA.1	BA.1.1	EPI_ISL_11705003	27.3422
ASU57972	0	29	Delta/BA.2	AY.103	EPI_ISL_11796056	22.3189
ASU57973	0	59	Delta/BA.2	B.1.617.2	EPI_ISL_11796043	27.2581
ASU57974	0	1568	Delta/BA.2	AY.20	EPI_ISL_11796036	16.7694
ASU57975	0	183	Delta/BA.2	AY.25.1	EPI_ISL_11796151	23.8194
ASU57976	208	0	BA.1	BA.1.15	EPI_ISL_11796148	19.7016
ASU57978	221	0	BA.1	BA.1.1	EPI_ISL_11796153	19.3874
ASU57979	796	0	BA.1	BA.1.17	EPI_ISL_11796141	17.2823
ASU57980	25	0	BA.1	BA.1	EPI_ISL_11796075	28.4429
ASU57981	78	0	BA.1	BA.1	EPI_ISL_11796259	21.0313
ASU57983	70	0	BA.1	BA.1	EPI_ISL_11796241	22.3721
ASU57985	82	0	BA.1	BA.1.15	EPI_ISL_11796113	20.0124
ASU57986	0	4	Below L.O.D.	AY.100	EPI_ISL_11796103	24.3209
ASU57987	53	0	BA.1	BA.1	EPI_ISL_11796143	21.4715
ASU57989	383	0	BA.1	BA.1.1	EPI_ISL_11796126	19.181
ASU57990	8	0	Below LOD	AY.20	EPI_ISL_11796297	28.2011
ASU57991	135	0	BA.1	BA.1.15	EPI_ISL_11796068	25.3423
ASU57992	31	0	BA.1	BA.1	EPI_ISL_11796064	27.3393
ASU57993	59	0	BA.1	BA.1	EPI_ISL_11796061	27.783
ASU57994	0	2	Below L.O.D.	AY.3	EPI_ISL_11796063	27.3887
ASU57998	850	0	BA.1	BA.1.1	EPI_ISL_11796167	16.9294
ASU58000	10	0	BA.1	BA.1	EPI_ISL_11796248	22.7604
ASU58003	8	0	Below L.O.D.	BA.1	EPI_ISL_11796184	23.4681
ASU58004	176	0	BA.1	BA.1.1	EPI_ISL_11796247	19.7137
ASU58005	737	0	BA.1	BA.1.15	EPI_ISL_11796160	17.7368
ASU58007	0	2196	Delta/BA.2	AY.44	EPI_ISL_11796031	15.8433
ASU58008	285	0	BA.1	BA.1	EPI_ISL_11796231	18.9201
ASU58009	15370	0	BA.1	BA.1.1	EPI_ISL_11796166	14.0215
ASU58010	7641	0	BA.1	BA.1.15	EPI_ISL_11796162	14.7637
ASU58013	49	0	BA.1	BA.1.1	EPI_ISL_11796092	27.5676
ASU58014	105	0	BA.1	BA.1	EPI_ISL_11764368	26.4814
ASU58016	38	0	BA.1	BA.1	EPI_ISL_11796214	23.7375
ASU58017	0	10	Delta/BA.2	AY.103	EPI_ISL_11796032	22.0223
ASU58018	1	0	Below L.O.D.	BA.1	EPI_ISL_11796089	29.5269
ASU58020	201	0	BA.1	BA.1.1	EPI_ISL_11764347	25.8939
ASU58021	0	279	Delta/BA.2	AY.44	EPI_ISL_11796107	18.9188
ASU58022	53	0	BA.1	BA.1	EPI_ISL_11796233	21.5385
ASU58023	0	37	Delta/BA.2	AY.44	EPI_ISL_11796102	21.5843
ASU58024	42	0	BA.1	BA.1	EPI_ISL_11796096	28.1648
ASU58025	13	1	BA.1	BA.1.1	EPI_ISL_11796279	24.266
ASU58026	1027	0	BA.1	BA.1	EPI_ISL_11796278	24.5366
ASU58032	66	0	BA.1	BA.1	EPI_ISL_11796164	19.9325
ASU58033	0	3371	Delta/BA.2	AY.100	EPI_ISL_11796037	15.3137
ASU58034	36	0	BA.1	BA.1	EPI_ISL_11796180	20.9535
ASU58036	0	426	Delta/BA.2	AY.39.1	EPI_ISL_11796033	18.4
ASU58038	69	0	BA.1	BA.1.1	EPI_ISL_11796220	21.8077
ASU58039	276	0	BA.1	BA.1.15.1	EPI_ISL_11796072	25.5803
ASU58040	468	0	BA.1	BA.1	EPI_ISL_11796170	17.9535
ASU58041	0	3358	Delta/BA.2	AY.100	EPI_ISL_11796038	15.7659
ASU58043	603	0	BA.1	BA.1.1	EPI_ISL_11796169	17.775
ASU58046	69	0	BA.1	BA.1	EPI_ISL_11796116	20.8587
ASU58048	0	14	Delta/BA.2	AY.116.1	EPI_ISL_11796029	22.3164
ASU58049	0	7	Below L.O.D.	AY.100	EPI_ISL_11796079	23.6104
ASU58050	0	19911	Delta/BA.2	AY.25.1	EPI_ISL_11796120	13.9923
ASU58052	28	0	BA.1	BA.1.1	EPI_ISL_11796291	22.4568
ASU58053	5	0	Below L.O.D.	BA.1.1	EPI_ISL_11764332	30.9773
ASU58054	0	55	Delta/BA.2	AY.39.1	EPI_ISL_11796263	27.1689
ASU58055	0	5331	Delta/BA.2	AY.44	EPI_ISL_11796034	16.1941
ASU58056	0	146	Delta/BA.2	AY.107	EPI_ISL_11796287	26.2824
ASU58057	298	0	BA.1	BA.1	EPI_ISL_11764318	24.9785
ASU58058	263	0	BA.1	BA.1	EPI_ISL_11796268	24.827
ASU58059	0	0	Below L.O.D.	BA.1.1	EPI_ISL_11796041	27.474
ASU58062	33	0	BA.1	BA.1	EPI_ISL_11796204	22.3426
ASU58063	0	1026	Delta/BA.2	AY.100	EPI_ISL_11796035	17.7208
ASU58064	0	35	Delta/BA.2	AY.25	EPI_ISL_11796030	21.0029
ASU58065	4	0	Below L.O.D.	BA.1	EPI_ISL_11796205	23.9569
ASU59553	156	0	BA.1	BA.1.17	EPI_ISL_11901959	26.0998
ASU59556	251	0	BA.1	BA.1.1	EPI_ISL_11901961	26.0613
ASU59559	0	0	Below L.O.D.	BA.1.1	EPI_ISL_11901964	26.6083
ASU59565	585	0	BA.1	BA.1.1	EPI_ISL_11901970	17.5026
ASU59572	73	0	BA.1	BA.1.1.14	EPI_ISL_11901976	21.8313
ASU59573	93	0	BA.1	BA.1.1	EPI_ISL_11901977	26.4073
ASU59577	1	0	Below L.O.D.	BA.1.15	EPI_ISL_11902031	32.3793
ASU59578	157	0	BA.1	BA.1.1	EPI_ISL_11901981	20.7756
ASU59583	11	0	BA.1	BA.1.15	EPI_ISL_11901986	28.1581
ASU59585	48	0	BA.1	BA.1.1	EPI_ISL_11901988	21.3513
ASU59592	0	0	Below L.O.D.	BA.1.1	EPI_ISL_11901995	16.3246
ASU59594	4007	0	BA.1	BA.1.1.2	EPI_ISL_11901996	16.7853
ASU59596	122	0	BA.1	BA.1.1	EPI_ISL_11901997	26.7734
ASU59618	0	20359	Delta/BA.2	BA.2	EPI_ISL_11902012	14.0605
ASU59620	15	0	BA.1	BA.1.1	EPI_ISL_11962235	29.21
ASU59625	126	0	BA.1	BA.1.15	EPI_ISL_11902017	19.8774
ASU59630	469	0	BA.1	BA.1.1	EPI_ISL_11902022	25.0776
ASU59739	0	307	Delta/BA.2	BA.2	EPI_ISL_11902096	19.2857
ASU59741	0	13	Delta/BA.2	BA.2	EPI_ISL_11902097	30.5026
ASU59743	0	58	Delta/BA.2	BA.2	EPI_ISL_11902095	20.8096
ASU59745	0	32	Delta/BA.2	BA.2	EPI_ISL_11902074	21.8502
ASU59747	0	7	Below L.O.D.	BA.2	EPI_ISL_11902075	28.5339
ASU59749	0	7	Below L.O.D.	BA.2	EPI_ISL_11902076	24.0036
ASU59750	0	608	Delta/BA.2	BA.2	EPI_ISL_11902114	17.5003
ASU59751	0	25	Delta/BA.2	BA.2	EPI_ISL_11902098	21.8838
ASU59753	0	125	Delta/BA.2	BA.2	EPI_ISL_11902099	27.1468
ASU59755	0	32	Delta/BA.2	BA.2	EPI_ISL_11902100	28.6707
ASU59757	0	0	Below L.O.D.	BA.2	EPI_ISL_11902101	16.46
ASU59761	0	532	Delta/BA.2	BA.2	EPI_ISL_11962231	18.0122
ASU59763	75	0	BA.1	BA.1.1	EPI_ISL_11902077	21.1888
ASU59766	0	12	Delta/BA.2	BA.2	EPI_ISL_11902115	29.1061
ASU59771	30	0	BA.1	BA.1.1.10	EPI_ISL_11902102	28.7
ASU59773	12	0	BA.1	BA.1.1	EPI_ISL_11902087	23.6099
ASU59775	34	0	BA.1	BA.1.1	EPI_ISL_11902088	27.7292
ASU59777	0	30	Delta/BA.2	BA.2.3	EPI_ISL_11902079	20.7512
ASU59781	288	0	BA.1	BA.1.1	EPI_ISL_11902107	19.4689
ASU59782	0	4742	Delta/BA.2	BA.2	EPI_ISL_11902116	15.4725
ASU59783	0	1028	Delta/BA.2	BA.2.3	EPI_ISL_11902108	18.3542
ASU59785	0	779	Delta/BA.2	BA.2	EPI_ISL_11902103	17.4318
ASU59789	0	53	Delta/BA.2	BA.2	EPI_ISL_11902090	21.8373
ASU59791	29	0	BA.1	BA.1.1.10	EPI_ISL_11902091	29.2622
ASU59793	0	76	Delta/BA.2	BA.2	EPI_ISL_11902080	20.5278
ASU59795	0	26	Delta/BA.2	BA.2.3	EPI_ISL_11902081	22.4141
ASU59796	0	96	Delta/BA.2	BA.2.3	EPI_ISL_11902121	27.2232
ASU59797	0	51	Delta/BA.2	BA.2	EPI_ISL_11902109	21.3683
ASU59798	0	829	Delta/BA.2	BA.2.3	EPI_ISL_11902117	18.1876
ASU59801	0	10	Delta/BA.2	BA.2	EPI_ISL_11902104	23.3766
ASU59803	0	3	Below L.O.D.	BA.2	N/A	32.4383
ASU59805	0	102	Delta/BA.2	BA.2.3	EPI_ISL_11902092	20.9371
ASU59811	0	983	Delta/BA.2	BA.2.3	EPI_ISL_11902083	23.7178
ASU59812	0	6	Below L.O.D.	BA.2	EPI_ISL_11902122	30.8555
ASU59813	0	334	Delta/BA.2	BA.2	EPI_ISL_11902111	18.1842
ASU59814	0	3	Below L.O.D.	BA.2	EPI_ISL_11902118	22.463
ASU59815	0	88	Delta/BA.2	BA.2	EPI_ISL_11902112	29.1056
ASU59817	0	16	Delta/BA.2	BA.2.3	EPI_ISL_11902105	28.7857
ASU59819	0	7788	Delta/BA.2	BA.2	EPI_ISL_11902106	21.8761
ASU59821	0	134	Delta/BA.2	BA.2	EPI_ISL_11902093	18.5039
ASU59823	0	2963	Delta/BA.2	BA.2	EPI_ISL_11902094	15.834
ASU59825	0	0	Below L.O.D.	BA.2.3	EPI_ISL_11902084	20.8107
ASU59826	0	33	Delta/BA.2	BA.2	EPI_ISL_11902119	22.4672
ASU59827	0	150	Delta/BA.2	BA.2	EPI_ISL_11902085	20.9979
ASU59828	0	246	Delta/BA.2	BA.2	EPI_ISL_11902120	16.4081
ASU59829	0	0	Below L.O.D.	BA.2	EPI_ISL_11902113	19.6146
ASU60216	0	19029	Delta/BA.2	BA.2	N/A	27.2097
ASU60217	0	17	Delta/BA.2	BA.2	N/A	16.2506
ASU60218	2791	0	BA.1	BA.1.1	N/A	14.041
ASU60219	0	2	Below L.O.D.	BA.2	N/A	24.3173
ASU60220	0	13	Delta/BA.2	BA.2	EPI_ISL_11960849	27.8908
ASU60221	0	0	Below L.O.D.	BA.1	N/A	32.1442
ASU60222	0	0	Below L.O.D.	BA.2	N/A	22.6381
ASU60223	0	10	Delta/BA.2	BA.2	N/A	23.7895
ASU60224	0	86	Delta/BA.2	BA.2	N/A	20.4485
ASU60225	142	0	BA.1	BA.1.1	EPI_ISL_11960851	24.6296
ASU60226	0	51	Delta/BA.2	BA.2	EPI_ISL_11960848	27.6253
ASU60227	0	13	Delta/BA.2	BA.2	EPI_ISL_11960847	28.4185
ASU60228	0	83	Delta/BA.2	BA.2	N/A	20.7177
ASU60229	0	927	Delta/BA.2	BA.2	N/A	17.3098
ASU60233	0	18	Delta/BA.2	BA.2	N/A	27.6987
ASU61484	0	38	Delta/BA.2	AY.100	EPI_ISL_12090116	21.5448
ASU61491	196	0	BA.1	BA.1.17.2	EPI_ISL_12090122	18.1849
ASU61498	0	0	Below L.O.D.	BA.1.17	EPI_ISL_12090128	22.285
ASU61526	0	393	Delta/BA.2	AY.25	EPI_ISL_12090247	18.4176
ASU61569	45	0	BA.1	BA.1	EPI_ISL_12090184	22.9796
ASU61579	0	0	Below L.O.D.	BA.1.15	EPI_ISL_12090192	29.6728
ASU61583	0	0	Below L.O.D.	BA.1.15	EPI_ISL_12090195	24.1788
ASU61597	1042	0	BA.1	BA.1.17	EPI_ISL_12090205	16.8155
ASU61598	0	20475	Delta/BA.2	AY.103	EPI_ISL_12090206	13.6492
ASU61623	320	0	BA.1	BA.1.17	EPI_ISL_12090221	24.6601
ASU61645	14	0	BA.1	BA.1.15	EPI_ISL_12090232	28.8512
ASU61649	0	237	Delta/BA.2	AY.25.1	EPI_ISL_12090269	19.6111
ASU61665	0	0	Below L.O.D.	BA.1	N/A	31.3122
ASU61678	0	19035	Delta/BA.2	BA.2.10	EPI_ISL_12090271	14.1226
ASU61680	0	273	Delta/BA.2	BA.2.12	EPI_ISL_12090292	19.5527
ASU61681	0	850	Delta/BA.2	BA.2.3	EPI_ISL_12090284	25.4688
ASU61682	0	467	Delta/BA.2	BA.2.3	EPI_ISL_12090293	18.8628
ASU61684	0	213	Delta/BA.2	BA.2	EPI_ISL_12090301	25.6701
ASU61685	0	2435	Delta/BA.2	BA.2.9	EPI_ISL_12090285	16.5067
ASU61686	0	961	Delta/BA.2	BA.2	EPI_ISL_12090308	18.1196
ASU61688	0	809	Delta/BA.2	BA.2	EPI_ISL_12090314	24.4764
ASU61690	0	11	Delta/BA.2	BA.2	EPI_ISL_12090315	23.4771
ASU61692	0	17	Delta/BA.2	BA.2.12.1	EPI_ISL_12090324	23.6479
ASU61694	0	58	Delta/BA.2	BA.2.12.1	EPI_ISL_12090273	21.8351
ASU61696	0	102	Delta/BA.2	BA.2.12.1	EPI_ISL_12090295	19.179
ASU61697	0	210	Delta/BA.2	BA.2	EPI_ISL_12090286	19.7026
ASU61698	0	46	Delta/BA.2	BA.2.12.1	EPI_ISL_12090296	26.142
ASU61699	0	0	Below L.O.D.	BA.2	EPI_ISL_12090316	33.2166
ASU61700	0	53	Delta/BA.2	BA.2.3	EPI_ISL_12090302	22.9392
ASU61704	0	47	Delta/BA.2	BA.2.9	EPI_ISL_12090317	22.2725
ASU61706	0	125	Delta/BA.2	BA.2	EPI_ISL_12090318	20.4842
ASU61708	0	1562	Delta/BA.2	BA.2.10	EPI_ISL_12090274	16.964
ASU61710	0	469	Delta/BA.2	BA.2.12.1	EPI_ISL_12090275	25.2548
ASU61712	0	53	Delta/BA.2	BA.2.9	EPI_ISL_12090297	32.4004
ASU61713	0	28	Delta/BA.2	BA.2	EPI_ISL_12090287	22.0542
ASU61714	0	195	Delta/BA.2	BA.2	EPI_ISL_12090298	24.7461
ASU61715	0	62	Delta/BA.2	BA.2	EPI_ISL_12090311	21.5961
ASU61716	0	1725	Delta/BA.2	BA.2	EPI_ISL_12090303	17.4428
ASU61717	0	120	Delta/BA.2	BA.2	EPI_ISL_12090288	21.0859
ASU61718	0	241	Delta/BA.2	BA.2.12	EPI_ISL_12090309	22.1713
ASU61720	0	47	Delta/BA.2	BA.2.9	EPI_ISL_12090319	21.7029
ASU61722	0	116	Delta/BA.2	BA.2	EPI_ISL_12090322	20.7558
ASU61724	0	309	Delta/BA.2	BA.2.3	EPI_ISL_12090276	25.4988
ASU61726	0	3	Below L.O.D.	BA.2.9	EPI_ISL_12090277	22.2854
ASU61728	0	398	Delta/BA.2	BA.2.12.1	EPI_ISL_12090307	17.8696
ASU61729	0	20471	Delta/BA.2	BA.2	EPI_ISL_12090289	14.1633
ASU61730	0	105	Delta/BA.2	BA.2.3	EPI_ISL_12090299	21.6666
ASU61731	0	17	Delta/BA.2	BA.2	EPI_ISL_12090300	19.985
ASU61732	0	3	Below L.O.D.	BA.2.3	EPI_ISL_12090304	30.6133
ASU61733	0	7119	Delta/BA.2	BA.2	EPI_ISL_12090279	16.6142
ASU61734	0	40	Delta/BA.2	BA.2.9	EPI_ISL_12090310	17.6188
ASU61736	0	3	Below L.O.D.	BA.2.3	EPI_ISL_12090320	18.5225
ASU61740	0	132	Delta/BA.2	BA.2.3	EPI_ISL_12090280	20.636
ASU61742	0	2	Below L.O.D.	BA.2.3	EPI_ISL_12090281	24.178
ASU61743	0	46	Delta/BA.2	BA.2	EPI_ISL_12090290	21.507
ASU61744	0	694	Delta/BA.2	BA.2.3	EPI_ISL_12090305	18.2363
ASU61745	0	24	Delta/BA.2	BA.2.3	EPI_ISL_12090291	28.6534
ASU61746	0	11576	Delta/BA.2	BA.2.12.1	EPI_ISL_12090306	15.36
ASU61747	0	216	Delta/BA.2	BA.2.12.1	EPI_ISL_12090312	24.9873
ASU61748	0	278	Delta/BA.2	BA.2.3	EPI_ISL_12090282	19.8465
ASU61749	0	224	Delta/BA.2	BA.2	EPI_ISL_12090283	20.913
ASU61754	0	22	Delta/BA.2	BA.2.12.1	EPI_ISL_12090321	28.5708
ASU64678	0	80	Delta/BA.2	BA.2	EPI_ISL_12385707	19.6067
ASU64679	0	6911	Delta/BA.2	BA.2	EPI_ISL_12385710	15.7639
ASU64681	0	57	Delta/BA.2	BA.2	EPI_ISL_12385689	27.1178
ASU64685	0	3	Below L.O.D.	BA.2	EPI_ISL_12385671	22.039
ASU64689	0	154	Delta/BA.2	BA.2.9	EPI_ISL_12385721	21.9765
ASU64690	0	6062	Delta/BA.2	BA.2	EPI_ISL_12385606	16.8762
ASU64692	0	7902	Delta/BA.2	BA.2.3	EPI_ISL_12385638	15.0616
ASU64693	0	5827	Delta/BA.2	BA.2	EPI_ISL_12385667	15.7407
ASU64694	0	67	Delta/BA.2	BA.2	EPI_ISL_12385736	22.4181
ASU64696	0	151	Delta/BA.2	BA.2.3	EPI_ISL_12385594	25.8973
ASU64697	0	91	Delta/BA.2	BA.2	EPI_ISL_12385738	20.9631
ASU64698	0	107	Delta/BA.2	BA.2	EPI_ISL_12385626	21.5806
ASU64703	0	115	Delta/BA.2	BA.2	EPI_ISL_12385684	26.3102
ASU64705	0	1891	Delta/BA.2	BA.2	EPI_ISL_12385646	17.0944
ASU64707	0	77	Delta/BA.2	BA.2	EPI_ISL_12385668	27.6874
ASU64709	0	18593	Delta/BA.2	BA.2	EPI_ISL_12385596	15.489
ASU64710	0	40	Delta/BA.2	BA.2	EPI_ISL_12385595	22.1053
ASU64711	0	11217	Delta/BA.2	BA.2	EPI_ISL_12385607	14.9217
ASU64712	0	8	Below L.O.D.	BA.2.3	EPI_ISL_12385719	30.7513
ASU64713	0	4	Below L.O.D.	BA.2.9	EPI_ISL_12385637	24.3731
ASU64714	0	1174	Delta/BA.2	BA.2	EPI_ISL_12385673	17.7667
ASU64716	0	65	Delta/BA.2	BA.2.3	EPI_ISL_12385621	20.5401
ASU64717	0	460	Delta/BA.2	BA.2.21	EPI_ISL_12385734	17.7839
ASU64721	0	1134	Delta/BA.2	BA.2.3	EPI_ISL_12385740	17.5917
ASU64722	0	897	Delta/BA.2	BA.2	EPI_ISL_12385676	17.9658
ASU64725	0	2840	Delta/BA.2	BA.2.31	EPI_ISL_12385642	25.7223
ASU64728	0	1595	Delta/BA.2	BA.2.10.1	EPI_ISL_12385682	18.7716
ASU64729	0	352	Delta/BA.2	BA.2.12	EPI_ISL_12385589	19.2616
ASU64730	0	2081	Delta/BA.2	BA.2	EPI_ISL_12385735	16.8866
ASU64733	0	1480	Delta/BA.2	BA.2.21	EPI_ISL_12385611	16.7804
ASU64738	0	348	Delta/BA.2	BA.2.3	EPI_ISL_12385651	25.6307
ASU64739	0	14	Delta/BA.2	BA.2.3	EPI_ISL_12385732	29.5633
ASU64741	0	15	Delta/BA.2	BA.2	EPI_ISL_12385701	18.7483
ASU64745	0	4074	Delta/BA.2	BA.2.3	EPI_ISL_12385704	15.8947
ASU64746	0	20	Delta/BA.2	BA.2	EPI_ISL_12385645	22.7458
ASU64747	0	1238	Delta/BA.2	BA.2	EPI_ISL_12385605	17.0969
ASU64748	0	447	Delta/BA.2	BA.2.12.1	EPI_ISL_12385632	18.8688
ASU64752	0	264	Delta/BA.2	BA.2	EPI_ISL_12385709	18.8428
ASU64753	0	8770	Delta/BA.2	BA.2	EPI_ISL_12385666	15.3263
ASU64754	0	29	Delta/BA.2	BA.2.9	EPI_ISL_12385702	28.7073
ASU64755	0	8895	Delta/BA.2	BA.2.3.4	EPI_ISL_12385708	15.0528
ASU64758	0	715	Delta/BA.2	BA.2.3	EPI_ISL_12385698	17.7457
ASU64759	0	19	Delta/BA.2	BA.2.23	EPI_ISL_12385674	23.5383
ASU64760	0	13	Delta/BA.2	BA.2.9	EPI_ISL_12385686	23.6095
ASU64761	0	914	Delta/BA.2	BA.2.3	EPI_ISL_12385739	17.8951
ASU64762	0	27	Delta/BA.2	BA.2.12.1	EPI_ISL_12385587	29.1581
ASU64763	0	7	Below L.O.D.	BA.2.9	EPI_ISL_12385618	19.3681
ASU64765	0	36	Delta/BA.2	BA.2	EPI_ISL_12385588	21.9337
ASU64768	0	78	Delta/BA.2	BA.2	EPI_ISL_12385619	21.127
ASU64770	0	19293	Delta/BA.2	BA.2.9	EPI_ISL_12385648	13.9962
ASU64799	0	437	Delta/BA.2	BA.2.12.1	EPI_ISL_12385696	24.4508
ASU64800	0	159	Delta/BA.2	BA.2	EPI_ISL_12385640	20.1671
ASU64801	0	30	Delta/BA.2	BA.2.3	EPI_ISL_12385685	19.9207
ASU64802	0	63	Delta/BA.2	BA.2.12.1	EPI_ISL_12432162	27.4342
ASU64803	0	30	Delta/BA.2	BA.2.10	EPI_ISL_12385609	21.7738
ASU64804	0	462	Delta/BA.2	BA.2.3	EPI_ISL_12385714	18.7806
ASU64805	0	20149	Delta/BA.2	BA.2	EPI_ISL_12385599	15.2866
ASU64806	0	578	Delta/BA.2	BA.2.12	EPI_ISL_12385652	25.1936
ASU64807	0	123	Delta/BA.2	BA.2	EPI_ISL_12385660	20.7303
ASU64811	0	5	Below L.O.D.	BA.2	EPI_ISL_12385730	28.7921
ASU64814	0	685	Delta/BA.2	BA.2.3	EPI_ISL_12385592	18.0028
ASU64815	0	2030	Delta/BA.2	BA.2.20	EPI_ISL_12385633	16.4555
ASU64818	0	635	Delta/BA.2	BA.2.20	EPI_ISL_12385628	18.2172
ASU64819	0	52	Delta/BA.2	BA.2.12.1	EPI_ISL_12385713	24.6991
ASU64820	0	91	Delta/BA.2	BA.2.9	EPI_ISL_12385663	21.1056
ASU64821	0	56	Delta/BA.2	BA.2.3	EPI_ISL_12385643	22.664
ASU64822	0	1611	Delta/BA.2	BA.2.12	EPI_ISL_12385670	17.815
ASU64823	0	475	Delta/BA.2	BA.2.3	EPI_ISL_12385679	24.6809
ASU64826	0	84	Delta/BA.2	BA.2.3	EPI_ISL_12385672	21.1067

## Sheet: Dataset 3
Supplementary Dataset 3: Number of positive wells passing threshold value and metadata for each specimen in the R346/K444 combined assay
ASUnum	FAM	VIC	ABY	JUN	Lineage	GISAID accession	Orf1a CT
ASU84640	0	15347	0	15349	BA.2	EPI_ISL_13728892	15.4023
ASU84618	0	19728	0	3802	BA.2	EPI_ISL_13728768	17.1125
ASU84506	1	14372	0	793	BA.2	EPI_ISL_13728873	19.4662
ASU89666	0	14326	468	0	BA.2.75.2	EPI_ISL_14770426	20.6497
ASU89638	0	2597	847	1	BA.2.75.2	EPI_ISL_14770287	18.0907
ASU89618	0	670	43	0	BA.2.75.2	EPI_ISL_14770275	26.1646
ASU89613	0	7809	567	1	BA.2.75.2	EPI_ISL_14770271	22.4457
ASU90120	2	3350	155	0	BA.2.75.2	EPI_ISL_14903857	24.2557
ASU92980	0	283	0	11	BA.5	EPI_ISL_15575764	25.4506
ASU92816	1	9805	0	267	BA.5	EPI_ISL_15465502	17.9269
ASU92989	1	18082	0	4369	BA.5	EPI_ISL_15575816	19.1106
ASU92579	1	149	13	4	BF.7	EPI_ISL_15377085	30.4681
ASU92349	0	4818	195	0	BF.7	EPI_ISL_15292608	Undetermined
ASU93220	0	2106	61	0	BF.7	EPI_ISL_15667601	23.658
ASU92539	0	1982	80	0	BF.7	EPI_ISL_15377117	25.8014
ASU90014	0	2424	772	1	BM.1.1	EPI_ISL_14903858	23.1791
ASU92529	0	4037	82	1	BN.1	EPI_ISL_15377108	24.7999
ASU92362	0	20083	1244	1	BN.1	EPI_ISL_15292621	17.3601
ASU92171	18285	0	0	6423	BQ.1	EPI_ISL_15292507	17.4871
ASU92334	16945	0	0	5476	BQ.1	EPI_ISL_15292599	24.4665
ASU92360	3405	0	0	264	BQ.1	EPI_ISL_15292619	24.636
ASU92552	2516	0	0	120	BQ.1	EPI_ISL_15377100	25.4886
ASU92176	7369	0	0	258	BQ.1	EPI_ISL_15292511	21.5427
ASU92942	11082	0	1200	6	BQ.1.1	EPI_ISL_15575791	21.9887
ASU92815	2253	0	44	0	BQ.1.1	EPI_ISL_15465503	23.2333
ASU92825	15664	0	103	0	BQ.1.1	EPI_ISL_15465495	20.0887
ASU94096	1	0	4687	3	XBB	EPI_ISL_15831688	22.1946
ASU94082	0	0	764	0	XBB	EPI_ISL_15850607	23.1822
ASU93635	0	0	148	0	XBB	EPI_ISL_15754630	25.6638
ASU96450	4	0	229	4	XBB	EPI_ISL_16072787	25.0112
ASU96476	5	2	3630	0	XBB	EPI_ISL_16084578	19.1054

## Sheet: Dataset 4
Supplementary Dataset 4: Number of positive wells passing threshold value and metadata for each specimen in the N460/F486 combined assay
ASUnum	FAM	VIC	ABY	JUN		GISAID accession	Orf1a CT
ASU84640	20195	1	16205	0	BA.2	EPI_ISL_13728892	15.4023
ASU84618	13379	0	15260	0	BA.2	EPI_ISL_13728768	17.1125
ASU84506	19548	1	20068	0	BA.2	EPI_ISL_13728873	19.4662
ASU89666	0	6568	2	4980	BA.2.75.2	EPI_ISL_14770426	20.6497
ASU89618	4	867	0	783	BA.2.75.2	EPI_ISL_14770275	26.1646
ASU89613	3	8021	0	8021	BA.2.75.2	EPI_ISL_14770271	22.4457
ASU92980	575	0	0	1600	BA.5	EPI_ISL_15575764	25.4506
ASU92816	12193	0	0	18426	BA.5	EPI_ISL_15465502	17.9269
ASU92989	16499	1	0	16806	BA.5	EPI_ISL_15575816	19.1106
ASU92579	316	0	0	292	BF.7	EPI_ISL_15377085	30.4681
ASU92349	1804	0	0	2214	BF.7	EPI_ISL_15292608	Undetermined
ASU93220	2637	1	1	4070	BF.7	EPI_ISL_15667601	23.658
ASU92539	2116	0	0	2633	BF.7	EPI_ISL_15377117	25.8014
ASU90014	7	7123	2	6581	BM.1.1	EPI_ISL_14903858	23.1791
ASU92529	2	3661	3251	0	BN.1	EPI_ISL_15377108	24.7999
ASU93175	1	12	477	0	BN.1	EPI_ISL_15667687	31.1356
ASU92362	4	20426	20475	0	BN.1	EPI_ISL_15292621	17.3601
ASU92171	1	11194	0	12891	BQ.1	EPI_ISL_15292507	17.4871
ASU92334	1	15016	0	18060	BQ.1	EPI_ISL_15292599	24.4665
ASU92176	6	6097	0	6942	BQ.1	EPI_ISL_15292511	21.5427
ASU92814	0	14	0	51	BQ.1.1	EPI_ISL_15465504	22.3171
ASU92815	2	723	0	2471	BQ.1.1	EPI_ISL_15465503	23.2333
ASU92825	1	63	0	18398	BQ.1.1	EPI_ISL_15465495	20.0887
ASU94090	0	20354	0	20363	XBB	EPI_ISL_15831682	18.5968
ASU93581	0	18880	8	18169	XBB	EPI_ISL_15754671	20.5839
ASU93635	0	1744	2	1563	XBB	EPI_ISL_15754630	25.6638
ASU96450	2	1916	3	1787	XBB	EPI_ISL_16072787	25.0112

## Sheet: Dataset 5
Supplementary Dataset 5: Number of positive wells passing threshold value and metadata for each specimen in the 6 mutation probe assay
ASUnumber	FAM	VIC	ABY	JUN	Lineage	GISAID accession	Orf1a CT
ASU85157	1	6	1	2	BA.2	EPI_ISL_13834879	21.8916
ASU84640	0	0	0	0	BA.2	EPI_ISL_13728892	15.4023
ASU85199	2	8	5	6	BA.2	EPI_ISL_13834902	19.0109
ASU84949	1	3	1	2	BA.2	EPI_ISL_13834737	19.9495
ASU85265	0	2	1	3	BA.2	EPI_ISL_13864993	25.4696
ASU85292	1	1	1	0	BA.2	EPI_ISL_13865009	20.7009
ASU85285	0	0	0	2	BA.2	EPI_ISL_13865003	26.8381
ASU84618	0	0	0	0	BA.2	EPI_ISL_13728768	17.1125
ASU84506	0	3	0	0	BA.2	EPI_ISL_13728873	19.4662
ASU85945	0	0	0	0	BA.2	EPI_ISL_14010196	25.0046
ASU89668	1	18762	1707	18333	BA.2.75.2	EPI_ISL_14770304	20.4135
ASU90093	0	3644	686	3925	BA.2.75.2	EPI_ISL_14903944	23.628
ASU90525	0	132	13	142	BA.2.75.2	EPI_ISL_14913465	27.9732
ASU89666	0	13893	188	16084	BA.2.75.2	EPI_ISL_14770426	20.6497
ASU89638	2	18936	1465	19756	BA.2.75.2	EPI_ISL_14770287	18.0907
ASU89618	0	489	18	735	BA.2.75.2	EPI_ISL_14770275	26.1646
ASU89613	0	6656	186	8158	BA.2.75.2	EPI_ISL_14770271	22.4457
ASU90075	3	20079	397	20076	BA.2.75.2	EPI_ISL_14903865	18.1029
ASU90080	5	20158	1000	20158	BA.2.75.2	EPI_ISL_14903853	31.4189
ASU89078	0	4	0	1551	BA.5	EPI_ISL_14563646	23.8359
ASU92980	0	0	3	710	BA.5	EPI_ISL_15575764	25.4506
ASU90465	3	6	5	3748	BA.5	EPI_ISL_14913471	22.9419
ASU90155	1	3	3	17732	BA.5	EPI_ISL_14903940	19.4429
ASU90571	0	5	1	705	BA.5	EPI_ISL_14913433	23.5891
ASU92816	0	0	2	12507	BA.5	EPI_ISL_15465502	17.9269
ASU92989	0	0	0	19535	BA.5	EPI_ISL_15575816	19.1106
ASU95006	1	1	1	18483	BA.5	EPI_ISL_16002364	20.1671
ASU95035	0	0	3	20378	BA.5	EPI_ISL_16002402	17.4758
ASU95051	0	1	0	20416	BA.5	EPI_ISL_16002401	17.727
ASU92579	0	1	18	220	BF.7	EPI_ISL_15377085	30.4681
ASU95296	0	3	10	461	BF.7	EPI_ISL_16013432	26.3881
ASU94689	0	1	41	838	BF.7	EPI_ISL_15931186	26.0228
ASU94657	0	0	16	434	BF.7	EPI_ISL_15931187	26.393
ASU94600	0	0	22	713	BF.7	EPI_ISL_15923000	25.3234
ASU94664	0	2	35	946	BF.7	EPI_ISL_15923001	25.6195
ASU93220	0	0	63	3063	BF.7	EPI_ISL_15667601	23.658
ASU95273	0	0	71	4446	BF.7	EPI_ISL_16002421	23.1163
ASU95318	0	0	131	2724	BF.7	EPI_ISL_16002420	24.2927
ASU92539	0	0	239	2802	BF.7	EPI_ISL_15377117	25.8014
ASU94652	0	0	27	840	BF.7	EPI_ISL_15923056	25.5929
ASU94668	0	0	331	20123	BF.7	EPI_ISL_15923061	17.8562
ASU95028	0	0	1279	12881	BF.7	EPI_ISL_16002387	21.6098
ASU90229	0	10047	613	12507	BM.1.1	EPI_ISL_14903858	23.1791
ASU95236	2	1294	7593	21	BN.1	EPI_ISL_16002488	18.2115
ASU95263	0	666	293	0	BN.1	EPI_ISL_16002444	17.4197
ASU92529	0	4037	90	1	BN.1	EPI_ISL_15377108	24.7999
ASU92362	1	3049	213	3	BN.1	EPI_ISL_15292621	17.3601
ASU95228	0	20462	631	0	BN.1.3	EPI_ISL_16002490	17.065
ASU95199	0	14261	760	6	BN.1.5	EPI_ISL_16002422	21.0795
ASU94677	10768	10503	4	12140	BQ.1	EPI_ISL_15922993	22.2069
ASU92991	1197	1119	2	1221	BQ.1	EPI_ISL_15575742	25.8511
ASU92171	814	6243	0	12048	BQ.1	EPI_ISL_15292507	17.4871
ASU92334	2221	14095	1	18091	BQ.1	EPI_ISL_15292599	24.4665
ASU92360	3041	2897	0	3495	BQ.1	EPI_ISL_15292619	24.636
ASU92552	1854	1852	0	2424	BQ.1	EPI_ISL_15377100	25.4886
ASU92993	3678	3538	0	3731	BQ.1	EPI_ISL_15575793	22.2232
ASU93056	1313	994	0	1478	BQ.1	EPI_ISL_15575781	24.1325
ASU92176	853	5032	0	7603	BQ.1	EPI_ISL_15292511	21.5427
ASU94661	20255	20195	1370	20270	BQ.1.1	EPI_ISL_15922996	16.1042
ASU92942	9597	9144	327	12588	BQ.1.1	EPI_ISL_15575791	21.9887
ASU94665	2781	2675	30	2820	BQ.1.1	EPI_ISL_15923006	23.2183
ASU92941	355	1358	1509	8836	BQ.1.1	EPI_ISL_15575796	16.3047
ASU94678	1291	1217	62	1728	BQ.1.1	EPI_ISL_15923025	24.5561
ASU94621	3041	3000	119	3350	BQ.1.1	EPI_ISL_15923037	23.6111
ASU92815	2525	3009	55	2599	BQ.1.1	EPI_ISL_15465503	23.2333
ASU94684	20219	19613	1300	20414	BQ.1.1	EPI_ISL_15923045	18.1172
ASU94656	4395	4270	196	5164	BQ.1.1	EPI_ISL_15923050	23.3449
ASU92825	4074	5284	77	16396	BQ.1.1	EPI_ISL_15465495	20.0887
ASU94685	16446	15309	54	17459	BQ.1.1	EPI_ISL_15923060	19.7095
ASU94090	2	19890	959	20163	XBB	EPI_ISL_15831682	18.5968
ASU94096	0	7919	760	8421	XBB	EPI_ISL_15831688	22.1946
ASU94092	0	7328	404	17884	XBB	EPI_ISL_15831705	20.232
ASU94082	0	4714	164	5344	XBB	EPI_ISL_15850607	23.1822
ASU93581	0	13983	725	16877	XBB	EPI_ISL_15754671	20.5839
